# Supplementary material for: Testing of the therapeutic efficacy and safety of AMPA receptor RNA aptamers in an ALS mouse model
Source: Life Sci Alliance. 2022 Jan 12;5(4):e202101193. doi: 10.26508/lsa.202101193 (PMC8761490; doi:10.26508/lsa.202101193)
Supplement: Supplementary file 3 [file LSA-2021-01193_SdataF2.2.xlsx]

## Sheet: Sheet1
	Forebrain	Hindbrain	Medulla	Cervical	Thoracic	Lumbar
#1	0.350309	0.225676	0.166681	0.159186	0.07481	0.023337
#2	0.11889	0.126383	0.276535	0.311467	0.15035	0.016375
#3	0.39615	0.178028	0.15459	0.139686	0.089846	0.041701
#4	0.365709	0.10677	0.194365	0.224751	0.075659	0.032746
