# Supplementary material for: Testing of the therapeutic efficacy and safety of AMPA receptor RNA aptamers in an ALS mouse model
Source: Life Sci Alliance. 2022 Jan 12;5(4):e202101193. doi: 10.26508/lsa.202101193 (PMC8761490; doi:10.26508/lsa.202101193)
Supplement: Supplementary file 7 [file LSA-2021-01193_TableS2.xlsx]

## Sheet: Fig 3A left panel
Table S2. Statistical anaylysis of Fig 3A left panel (moving and walking)
Two-way ANOVA (ANOVA results)
Table Analyzed	moving and walking
Two-way ANOVA	Ordinary
Alpha	0.05
Source of Variation	% of total variation	P value	P value summary	Significant?
Interaction	14.29	0.0004	***	Yes
Row Factor	42.05	<0.0001	****	Yes
Column Factor	18.54	<0.0001	****	Yes
ANOVA table	SS	DF	MS	F (DFn, DFd)	P value
Interaction	57625	9	6403	F (9, 64) = 4.045	P=0.0004
Row Factor	169608	3	56536	F (3, 64) = 35.72	P<0.0001
Column Factor	74773	3	24924	F (3, 64) = 15.75	P<0.0001
Residual	101302	64	1583
Data summary
Number of columns (Column Factor)	4
Number of rows (Row Factor)	4
Number of values	80
Two-way ANOVA (Multiple comparisons)
Within each row, compare columns (simple effects within rows)
Number of families	4
Number of comparisons per family	6
Alpha	0.05
Tukey's multiple comparisons test	Mean Diff.	95.00% CI of diff.	Below threshold?	Summary	Adjusted P Value
Row 1
vehicle vs. FN1040	-23.6	-89.97 to 42.77	No	ns	0.7846
vehicle vs. FN58	43.2	-23.17 to 109.6	No	ns	0.3235
vehicle vs. perampanel	3	-63.37 to 69.37	No	ns	0.9994
FN1040 vs. FN58	66.8	0.4260 to 133.2	Yes	*	0.048
FN1040 vs. perampanel	26.6	-39.77 to 92.97	No	ns	0.7166
FN58 vs. perampanel	-40.2	-106.6 to 26.17	No	ns	0.3872
Row 2
vehicle vs. FN1040	-3.8	-70.17 to 62.57	No	ns	0.9988
vehicle vs. FN58	29.6	-36.77 to 95.97	No	ns	0.6438
vehicle vs. perampanel	60.2	-6.174 to 126.6	No	ns	0.0888
FN1040 vs. FN58	33.4	-32.97 to 99.77	No	ns	0.5492
FN1040 vs. perampanel	64	-2.374 to 130.4	No	ns	0.0627
FN58 vs. perampanel	30.6	-35.77 to 96.97	No	ns	0.619
Row 3
vehicle vs. FN1040	18.8	-47.57 to 85.17	No	ns	0.8775
vehicle vs. FN58	48.4	-17.97 to 114.8	No	ns	0.2286
vehicle vs. perampanel	167.6	101.2 to 234.0	Yes	****	<0.0001
FN1040 vs. FN58	29.6	-36.77 to 95.97	No	ns	0.6438
FN1040 vs. perampanel	148.8	82.43 to 215.2	Yes	****	<0.0001
FN58 vs. perampanel	119.2	52.83 to 185.6	Yes	****	<0.0001
Row 5
vehicle vs. FN1040	1.2	-65.17 to 67.57	No	ns	>0.9999
vehicle vs. FN58	82	15.63 to 148.4	Yes	**	0.0095
vehicle vs. perampanel	38.6	-27.77 to 105.0	No	ns	0.4235
FN1040 vs. FN58	80.8	14.43 to 147.2	Yes	*	0.0109
FN1040 vs. perampanel	37.4	-28.97 to 103.8	No	ns	0.4516
FN58 vs. perampanel	-43.4	-109.8 to 22.97	No	ns	0.3195
Test details	Mean 1	Mean 2	Mean Diff.	SE of diff.	N1	N2	q	DF
Row 1
vehicle vs. FN1040	43.2	66.8	-23.6	25.16	5	5	1.326	64
vehicle vs. FN58	43.2	0	43.2	25.16	5	5	2.428	64
vehicle vs. perampanel	43.2	40.2	3	25.16	5	5	0.1686	64
FN1040 vs. FN58	66.8	0	66.8	25.16	5	5	3.754	64
FN1040 vs. perampanel	66.8	40.2	26.6	25.16	5	5	1.495	64
FN58 vs. perampanel	0	40.2	-40.2	25.16	5	5	2.259	64
Row 2
vehicle vs. FN1040	68	71.8	-3.8	25.16	5	5	0.2136	64
vehicle vs. FN58	68	38.4	29.6	25.16	5	5	1.664	64
vehicle vs. perampanel	68	7.8	60.2	25.16	5	5	3.383	64
FN1040 vs. FN58	71.8	38.4	33.4	25.16	5	5	1.877	64
FN1040 vs. perampanel	71.8	7.8	64	25.16	5	5	3.597	64
FN58 vs. perampanel	38.4	7.8	30.6	25.16	5	5	1.72	64
Row 3
vehicle vs. FN1040	169.4	150.6	18.8	25.16	5	5	1.057	64
vehicle vs. FN58	169.4	121	48.4	25.16	5	5	2.72	64
vehicle vs. perampanel	169.4	1.8	167.6	25.16	5	5	9.42	64
FN1040 vs. FN58	150.6	121	29.6	25.16	5	5	1.664	64
FN1040 vs. perampanel	150.6	1.8	148.8	25.16	5	5	8.363	64
FN58 vs. perampanel	121	1.8	119.2	25.16	5	5	6.699	64
Row 5
vehicle vs. FN1040	179.4	178.2	1.2	25.16	5	5	0.06744	64
vehicle vs. FN58	179.4	97.4	82	25.16	5	5	4.609	64
vehicle vs. perampanel	179.4	140.8	38.6	25.16	5	5	2.169	64
FN1040 vs. FN58	178.2	97.4	80.8	25.16	5	5	4.541	64
FN1040 vs. perampanel	178.2	140.8	37.4	25.16	5	5	2.102	64
FN58 vs. perampanel	97.4	140.8	-43.4	25.16	5	5	2.439	64
