# Supplementary material for: Testing of the therapeutic efficacy and safety of AMPA receptor RNA aptamers in an ALS mouse model
Source: Life Sci Alliance. 2022 Jan 12;5(4):e202101193. doi: 10.26508/lsa.202101193 (PMC8761490; doi:10.26508/lsa.202101193)
Supplement: Supplementary file 8 [file LSA-2021-01193_TableS3.xlsx]

## Sheet: Fig 3A right panel
Table S3. Statistical analysis of Fig 3A right panel (standing on hindlimbs)
Two-way ANOVA (ANOVA results)
Table Analyzed	standing on hindlimbs
Two-way ANOVA	Ordinary
Alpha	0.05
Source of Variation	% of total variation	P value	P value summary	Significant?
Interaction	14.91	0.0021	**	Yes
Row Factor	42.78	<0.0001	****	Yes
Column Factor	10.47	0.0004	***	Yes
ANOVA table	SS	DF	MS	F (DFn, DFd)	P value
Interaction	603	9	67	F (9, 64) = 3.331	P=0.0021
Row Factor	1730	3	576.6	F (3, 64) = 28.67	P<0.0001
Column Factor	423.4	3	141.1	F (3, 64) = 7.018	P=0.0004
Residual	1287	64	20.11
Data summary
Number of columns (Column Factor)	4
Number of rows (Row Factor)	4
Number of values	80
Two-way ANOVA (Multiple comparisons)
Within each row, compare columns (simple effects within rows)
Number of families	4
Number of comparisons per family	6
Alpha	0.05
Tukey's multiple comparisons test	Mean Diff.	95.00% CI of diff.	Below threshold?	Summary	Adjusted P Value
Row 1
vehicle vs. FN1040	-0.8	-8.282 to 6.682	No	ns	0.9921
vehicle vs. FN58	0	-7.482 to 7.482	No	ns	>0.9999
vehicle vs. perampanel	-1	-8.482 to 6.482	No	ns	0.9848
FN1040 vs. FN58	0.8	-6.682 to 8.282	No	ns	0.9921
FN1040 vs. perampanel	-0.2	-7.682 to 7.282	No	ns	0.9999
FN58 vs. perampanel	-1	-8.482 to 6.482	No	ns	0.9848
Row 2
vehicle vs. FN1040	1.8	-5.682 to 9.282	No	ns	0.9205
vehicle vs. FN58	1.4	-6.082 to 8.882	No	ns	0.9602
vehicle vs. perampanel	5	-2.482 to 12.48	No	ns	0.3006
FN1040 vs. FN58	-0.4	-7.882 to 7.082	No	ns	0.999
FN1040 vs. perampanel	3.2	-4.282 to 10.68	No	ns	0.6736
FN58 vs. perampanel	3.6	-3.882 to 11.08	No	ns	0.5857
Row 3
vehicle vs. FN1040	5.6	-1.882 to 13.08	No	ns	0.2084
vehicle vs. FN58	1.8	-5.682 to 9.282	No	ns	0.9205
vehicle vs. perampanel	16.6	9.118 to 24.08	Yes	****	<0.0001
FN1040 vs. FN58	-3.8	-11.28 to 3.682	No	ns	0.5414
FN1040 vs. perampanel	11	3.518 to 18.48	Yes	**	0.0014
FN58 vs. perampanel	14.8	7.318 to 22.28	Yes	****	<0.0001
Row 5
vehicle vs. FN1040	2.6	-4.882 to 10.08	No	ns	0.796
vehicle vs. FN58	6.6	-0.8819 to 14.08	No	ns	0.1026
vehicle vs. perampanel	5	-2.482 to 12.48	No	ns	0.3006
FN1040 vs. FN58	4	-3.482 to 11.48	No	ns	0.4977
FN1040 vs. perampanel	2.4	-5.082 to 9.882	No	ns	0.8322
FN58 vs. perampanel	-1.6	-9.082 to 5.882	No	ns	0.9423
Test details	Mean 1	Mean 2	Mean Diff.	SE of diff.	N1	N2	q	DF
Row 1
vehicle vs. FN1040	0	0.8	-0.8	2.836	5	5	0.3989	64
vehicle vs. FN58	0	0	0	2.836	5	5	0	64
vehicle vs. perampanel	0	1	-1	2.836	5	5	0.4986	64
FN1040 vs. FN58	0.8	0	0.8	2.836	5	5	0.3989	64
FN1040 vs. perampanel	0.8	1	-0.2	2.836	5	5	0.09972	64
FN58 vs. perampanel	0	1	-1	2.836	5	5	0.4986	64
Row 2
vehicle vs. FN1040	5	3.2	1.8	2.836	5	5	0.8975	64
vehicle vs. FN58	5	3.6	1.4	2.836	5	5	0.698	64
vehicle vs. perampanel	5	0	5	2.836	5	5	2.493	64
FN1040 vs. FN58	3.2	3.6	-0.4	2.836	5	5	0.1994	64
FN1040 vs. perampanel	3.2	0	3.2	2.836	5	5	1.596	64
FN58 vs. perampanel	3.6	0	3.6	2.836	5	5	1.795	64
Row 3
vehicle vs. FN1040	16.6	11	5.6	2.836	5	5	2.792	64
vehicle vs. FN58	16.6	14.8	1.8	2.836	5	5	0.8975	64
vehicle vs. perampanel	16.6	0	16.6	2.836	5	5	8.277	64
FN1040 vs. FN58	11	14.8	-3.8	2.836	5	5	1.895	64
FN1040 vs. perampanel	11	0	11	2.836	5	5	5.485	64
FN58 vs. perampanel	14.8	0	14.8	2.836	5	5	7.379	64
Row 5
vehicle vs. FN1040	14.6	12	2.6	2.836	5	5	1.296	64
vehicle vs. FN58	14.6	8	6.6	2.836	5	5	3.291	64
vehicle vs. perampanel	14.6	9.6	5	2.836	5	5	2.493	64
FN1040 vs. FN58	12	8	4	2.836	5	5	1.994	64
FN1040 vs. perampanel	12	9.6	2.4	2.836	5	5	1.197	64
FN58 vs. perampanel	8	9.6	-1.6	2.836	5	5	0.7978	64
