# Supplementary material for: Testing of the therapeutic efficacy and safety of AMPA receptor RNA aptamers in an ALS mouse model
Source: Life Sci Alliance. 2022 Jan 12;5(4):e202101193. doi: 10.26508/lsa.202101193 (PMC8761490; doi:10.26508/lsa.202101193)
Supplement: Supplementary file 9 [file LSA-2021-01193_TableS4.xlsx]

## Sheet: Fig 3F
Table S4. Statistical analysis of Fig 3F (TDP-43 localization)
Two-way ANOVA (ANOVA results)
Table Analyzed	FN1040 conc TDP
Two-way ANOVA	Ordinary
Alpha	0.05
Source of Variation	% of total variation	P value	P value summary	Significant?
Interaction	81.71	<0.0001	****	Yes
Row Factor	7.147e-06	>0.9999	ns	No
Column Factor	8.11	<0.0001	****	Yes
ANOVA table	SS	DF	MS	F (DFn, DFd)	P value
Interaction	26675	12	2223	F (12, 40) = 26.75	P<0.0001
Row Factor	0.002333	4	0.0005833	F (4, 40) = 7.019e-006	P>0.9999
Column Factor	2648	3	882.6	F (3, 40) = 10.62	P<0.0001
Residual	3324	40	83.11
Data summary
Number of columns (Column Factor)	4
Number of rows (Row Factor)	5
Number of values	60
Two-way ANOVA (Multiple comparisons)
Within each column, compare rows (simple effects within columns)
Number of families	4
Number of comparisons per family	10
Alpha	0.05
Tukey's multiple comparisons test	Mean Diff.	95.00% CI of diff.	Below threshold?	Summary	Adjusted P Value
Nuc
C57BL6 (wt) vs. 0 µM	87.67	66.41 to 108.9	Yes	****	<0.0001
C57BL6 (wt) vs. 5 µM	87.67	66.41 to 108.9	Yes	****	<0.0001
C57BL6 (wt) vs. 10 µM	87.67	66.41 to 108.9	Yes	****	<0.0001
C57BL6 (wt) vs. 20 µM	87.2	65.94 to 108.5	Yes	****	<0.0001
0 µM vs. 5 µM	0	-21.26 to 21.26	No	ns	>0.9999
0 µM vs. 10 µM	0	-21.26 to 21.26	No	ns	>0.9999
0 µM vs. 20 µM	-0.4667	-21.73 to 20.79	No	ns	>0.9999
5 µM vs. 10 µM	0	-21.26 to 21.26	No	ns	>0.9999
5 µM vs. 20 µM	-0.4667	-21.73 to 20.79	No	ns	>0.9999
10 µM vs. 20 µM	-0.4667	-21.73 to 20.79	No	ns	>0.9999
Nuc/Cyto
C57BL6 (wt) vs. 0 µM	-16.9	-38.16 to 4.359	No	ns	0.1758
C57BL6 (wt) vs. 5 µM	-37.53	-58.79 to -16.27	Yes	****	<0.0001
C57BL6 (wt) vs. 10 µM	-29.9	-51.16 to -8.641	Yes	**	0.0022
C57BL6 (wt) vs. 20 µM	-44.07	-65.33 to -22.81	Yes	****	<0.0001
0 µM vs. 5 µM	-20.63	-41.89 to 0.6256	No	ns	0.0608
0 µM vs. 10 µM	-13	-34.26 to 8.259	No	ns	0.4182
0 µM vs. 20 µM	-27.17	-48.43 to -5.908	Yes	**	0.0064
5 µM vs. 10 µM	7.633	-13.63 to 28.89	No	ns	0.8421
5 µM vs. 20 µM	-6.533	-27.79 to 14.73	No	ns	0.9034
10 µM vs. 20 µM	-14.17	-35.43 to 7.092	No	ns	0.3323
Cyto
C57BL6 (wt) vs. 0 µM	-39.83	-61.09 to -18.57	Yes	****	<0.0001
C57BL6 (wt) vs. 5 µM	-29.73	-50.99 to -8.474	Yes	**	0.0024
C57BL6 (wt) vs. 10 µM	-37.97	-59.23 to -16.71	Yes	****	<0.0001
C57BL6 (wt) vs. 20 µM	-27.93	-49.19 to -6.674	Yes	**	0.0048
0 µM vs. 5 µM	10.1	-11.16 to 31.36	No	ns	0.658
0 µM vs. 10 µM	1.867	-19.39 to 23.13	No	ns	0.9991
0 µM vs. 20 µM	11.9	-9.359 to 33.16	No	ns	0.5069
5 µM vs. 10 µM	-8.233	-29.49 to 13.03	No	ns	0.8023
5 µM vs. 20 µM	1.8	-19.46 to 23.06	No	ns	0.9992
10 µM vs. 20 µM	10.03	-11.23 to 31.29	No	ns	0.6635
Absent
C57BL6 (wt) vs. 0 µM	-30.9	-52.16 to -9.641	Yes	**	0.0015
C57BL6 (wt) vs. 5 µM	-20.4	-41.66 to 0.8589	No	ns	0.0654
C57BL6 (wt) vs. 10 µM	-19.77	-41.03 to 1.492	No	ns	0.0792
C57BL6 (wt) vs. 20 µM	-15.23	-36.49 to 6.026	No	ns	0.2633
0 µM vs. 5 µM	10.5	-10.76 to 31.76	No	ns	0.6246
0 µM vs. 10 µM	11.13	-10.13 to 32.39	No	ns	0.5712
0 µM vs. 20 µM	15.67	-5.592 to 36.93	No	ns	0.2381
5 µM vs. 10 µM	0.6333	-20.63 to 21.89	No	ns	>0.9999
5 µM vs. 20 µM	5.167	-16.09 to 26.43	No	ns	0.9566
10 µM vs. 20 µM	4.533	-16.73 to 25.79	No	ns	0.9728
Test details	Mean 1	Mean 2	Mean Diff.	SE of diff.	N1	N2	q	DF
Nuc
C57BL6 (wt) vs. 0 µM	87.67	0	87.67	7.443	3	3	16.66	40
C57BL6 (wt) vs. 5 µM	87.67	0	87.67	7.443	3	3	16.66	40
C57BL6 (wt) vs. 10 µM	87.67	0	87.67	7.443	3	3	16.66	40
C57BL6 (wt) vs. 20 µM	87.67	0.4667	87.2	7.443	3	3	16.57	40
0 µM vs. 5 µM	0	0	0	7.443	3	3	0	40
0 µM vs. 10 µM	0	0	0	7.443	3	3	0	40
0 µM vs. 20 µM	0	0.4667	-0.4667	7.443	3	3	0.08866	40
5 µM vs. 10 µM	0	0	0	7.443	3	3	0	40
5 µM vs. 20 µM	0	0.4667	-0.4667	7.443	3	3	0.08866	40
10 µM vs. 20 µM	0	0.4667	-0.4667	7.443	3	3	0.08866	40
Nuc/Cyto
C57BL6 (wt) vs. 0 µM	6	22.9	-16.9	7.443	3	3	3.211	40
C57BL6 (wt) vs. 5 µM	6	43.53	-37.53	7.443	3	3	7.131	40
C57BL6 (wt) vs. 10 µM	6	35.9	-29.9	7.443	3	3	5.681	40
C57BL6 (wt) vs. 20 µM	6	50.07	-44.07	7.443	3	3	8.373	40
0 µM vs. 5 µM	22.9	43.53	-20.63	7.443	3	3	3.92	40
0 µM vs. 10 µM	22.9	35.9	-13	7.443	3	3	2.47	40
0 µM vs. 20 µM	22.9	50.07	-27.17	7.443	3	3	5.162	40
5 µM vs. 10 µM	43.53	35.9	7.633	7.443	3	3	1.45	40
5 µM vs. 20 µM	43.53	50.07	-6.533	7.443	3	3	1.241	40
10 µM vs. 20 µM	35.9	50.07	-14.17	7.443	3	3	2.692	40
Cyto
C57BL6 (wt) vs. 0 µM	4.467	44.3	-39.83	7.443	3	3	7.568	40
C57BL6 (wt) vs. 5 µM	4.467	34.2	-29.73	7.443	3	3	5.649	40
C57BL6 (wt) vs. 10 µM	4.467	42.43	-37.97	7.443	3	3	7.214	40
C57BL6 (wt) vs. 20 µM	4.467	32.4	-27.93	7.443	3	3	5.307	40
0 µM vs. 5 µM	44.3	34.2	10.1	7.443	3	3	1.919	40
0 µM vs. 10 µM	44.3	42.43	1.867	7.443	3	3	0.3547	40
0 µM vs. 20 µM	44.3	32.4	11.9	7.443	3	3	2.261	40
5 µM vs. 10 µM	34.2	42.43	-8.233	7.443	3	3	1.564	40
5 µM vs. 20 µM	34.2	32.4	1.8	7.443	3	3	0.342	40
10 µM vs. 20 µM	42.43	32.4	10.03	7.443	3	3	1.906	40
Absent
C57BL6 (wt) vs. 0 µM	1.867	32.77	-30.9	7.443	3	3	5.871	40
C57BL6 (wt) vs. 5 µM	1.867	22.27	-20.4	7.443	3	3	3.876	40
C57BL6 (wt) vs. 10 µM	1.867	21.63	-19.77	7.443	3	3	3.756	40
C57BL6 (wt) vs. 20 µM	1.867	17.1	-15.23	7.443	3	3	2.894	40
0 µM vs. 5 µM	32.77	22.27	10.5	7.443	3	3	1.995	40
0 µM vs. 10 µM	32.77	21.63	11.13	7.443	3	3	2.115	40
0 µM vs. 20 µM	32.77	17.1	15.67	7.443	3	3	2.977	40
5 µM vs. 10 µM	22.27	21.63	0.6333	7.443	3	3	0.1203	40
5 µM vs. 20 µM	22.27	17.1	5.167	7.443	3	3	0.9816	40
10 µM vs. 20 µM	21.63	17.1	4.533	7.443	3	3	0.8613
