# Supplementary material for: Testing of the therapeutic efficacy and safety of AMPA receptor RNA aptamers in an ALS mouse model
Source: Life Sci Alliance. 2022 Jan 12;5(4):e202101193. doi: 10.26508/lsa.202101193 (PMC8761490; doi:10.26508/lsa.202101193)
Supplement: Supplementary file 10 [file LSA-2021-01193_SdataF4.1.xlsx]

## Sheet: Fig 4A
Source data for Fig 4A
vehicle	FN1040	FN58
76.9	221.9	135.3
66.5	200.2	36.8
209.1	92.9	46.4
225.1	67.9	110.6
213.8	215.8	110.9
209.5	155.2	187.8
96.1	93	62.7
173.6	100.2	106.5
173.8	111.9	155.2
38.9	109.3	47.3
122.9	51.8	53.1
42.2	64.3	177.4
57.7	103.3	195.3
Table Analyzed	Initial difference of Rotarod
Data sets analyzed	A-C
ANOVA summary
F	0.3901
P value	0.6798
P value summary	ns
Significant diff. among means (P < 0.05)?	No
R squared	0.02121
Brown-Forsythe test
F (DFn, DFd)	1.419 (2, 36)
P value	0.2553
P value summary	ns
Are SDs significantly different (P < 0.05)?	No
Bartlett's test
Bartlett's statistic (corrected)	0.7875
P value	0.6745
P value summary	ns
Are SDs significantly different (P < 0.05)?	No
ANOVA table	SS	DF	MS	F (DFn, DFd)	P value
Treatment (between columns)	3057	2	1529	F (2, 36) = 0.3901	P=0.6798
Residual (within columns)	141062	36	3918
Total	144119	38
Data summary
Number of treatments (columns)	3
Number of values (total)	39
Number of families	1
Number of comparisons per family	3
Alpha	0.05
Tukey's multiple comparisons test	Mean Diff.	95.00% CI of diff.	Below threshold?	Summary	Adjusted P Value
vehicle vs. FN1040	9.108	-50.91 to 69.12	No	ns	0.9271	A-B
vehicle vs. FN58	21.6	-38.41 to 81.61	No	ns	0.6564	A-C
FN1040 vs. FN58	12.49	-47.52 to 72.51	No	ns	0.8675	B-C
Test details	Mean 1	Mean 2	Mean Diff.	SE of diff.	n1	n2	q	DF
vehicle vs. FN1040	131.2	122.1	9.108	24.55	13	13	0.5246	36
vehicle vs. FN58	131.2	109.6	21.6	24.55	13	13	1.244	36
FN1040 vs. FN58	122.1	109.6	12.49	24.55	13	13	0.7196	36

## Sheet: Fig 4B
Source data for Fig 4B
	vehicle													FN1040													FN58
17	190.68	109.77	114.79	106.48	90.26	81.62	61.75	67.79	74.21	101.93	97.9	123.91	90.16	75.55	87.26	105.83	94.72	83.12	71.32	76.34	126.12	99.18	84.82	97.91	73.15	121.3	124.75	106.92	81.06	82.95	39.32	34.08	131.83	87.24	81.67	69.36	146.33	88.48	127.83
18	32.5	107.27	87.52	80.27	96.96	108.83	68.34	118.48	54.46	103.64	136.14	90.69	115.65	108.15	119.9	127.35	102.09	111.24	79.7	47.67	79.53	100.07	83.6	72.14	58.11	154.85	120.43	116.26	90.91	108.27	58.2	136.14	82.46	119.39	109.61	107.8	75.92	113.15	66.69
19	103.14	95.24	82.9	106.63	104.6	109.79	61.75	94.48	133.27	113.92	56.14	93.05	145.64	108.15	105.41	101.88	87.85	94.55	96.89	72.76	94.18	63.74	123.87	117.87	133.85	75.78	54.82	76.82	128.03	108.79	202.48	129.79	85.71	93.37	108.72	122.84	77.76	98.38	105.48
20	73.67	87.72	114.79	106.63	108.18	99.76	208.15	119.25	138.06	80.51	109.83	92.34	48.55	108.15	87.43	64.93	115.34	111.09	152.09	203.23	100.17	137.01	107.7	112.08	134.89	48.07	50.29	157.79	121.97	42.89	112.07	76.5	107.96	189.03	29.17	174.65	90	34.57	133
21	56.81	88.72	114.79	56.42	91.99	94.51	228.24	62.79	103.14	147.24	141.56	77.43	69.35	94.93	88.76	72.83	233.13	111.24	126.77	70.97	74.88	210.25	115.33	119.23	113.15	56.81	52.88	720.42	182.58	41.09	64.71	96.38	161.66	212.37	79.38	120.33	56.94	91.3	108.99
22	34.67	95.74	107.45	106.63	108.64	104.39	195.98	127.49	114.07	121.54	125.29	112	119.12	108.15	119.9	69.96	148.27	111.24	126.32	73.87	116.11	207.03	113.78	73.43	134.94	55.46	129.93	629.07	56.82	28.29	207.12	114.76	350.99	252.93	122.86	125.35	88.16	103.4	96.06
23	60.67	149.87	114.79	69.44	94.33	86.87	40.9	101.39	92.44	105.35	111.7	88.32	105.77	74.65	119.9	80.36	125.6	98.12	120.06	258.06	149.75	110.17	151.67	175.27	329.96	139.08	155.4	512.8	122.73	33.85	215.17	97.05	376.49	151.53	58.87	140.39	131.63	109.22	109.73
24	58.5	93.23	114.79	90.94	112.24	103.1	45.48	73.91	138.06	95.07	88.43	94	55.48	87.27	111.07	153.9	240	108.78	154.67	258.06	167.42	189.16	74.14	213.14	373.54	190.66	155.4	740.14	193.94	26.61	167.8	39.76	218.08	185.2	118.09	103.62	95.51	69.93	116.56
25	67.17	140.85	108.41	90.19	112.24	100.24	21.86	138.26	53.5	46.25	109.26	68.67	58.95	108.15	106.06	129.47	270.48	110.64	124.58	258.06	135.47	204.35	200.73	168.7	373.07	97.75	143.96	747.4	165.15	31.78	160.99	92.71	143.22	222.32	99.18	91.92	100.41	100.58	66.32
26	71.94	163.41	88.48	84.1	112.24	70.98	65.57	124.44	65.98	52.16	42.31	77.43	94.84	106.5	99.27	146.37	328.34	111.24	141.78	258.06	109.12	214.45	151.95	360	336.65	128.43	155.4	747.4	460.61	39.53	143.96	27.9	183.36	252.93	88.39	83.57	103.78	104.5	128.76
27	58.5	268.67	114.79	99.52	112.24	93.41	114.48	81.81	98.95	65.01	52.64	266.85	96.58	108	119.9	189.74	353.37	111.24	128.89	213.98	145.06	189.69	160.46	396.14	160.78	75.49	134.03	747.4	513.64	41.6	181.11	64.14	166	94.9	95.64	35.1	427.96	100.1	44.33
28	75.84	134.84	111.76	58.64	112.24	75.08	41.63	57.61	57.7	55.76	86.48	165.75	35.2	108.15	119.9	236.77	353.37	111.24	153.58	258.06	153.44	152.79	144.35	263.38	182.57	103.85	138.56	682.01	333.33	40.83	182.66	97.55	141.59	112.12	116.32	29.25	358.16	105.29	68.72
29	53.3	120.3	114.79	85.3	107.7	42.34	37.16	37.62	72.31	61.67	142.94	254.06	69.87	77.96	103.58	201.97	353.37	111.24	154.03	238.71	121.8	170.66	165.95	203.48	317.98	166.76	124.1	461.94	545.45	44.7	209.29	120.27	116.09	266.71	65.23	45.13	429.8	84.08	32.51
30	93.22	75.64	114.79	84.99	90.87	40.91	97.1	70.11	110.62	89.16	35.55	314.92	41.61	108.15	116.55	142.06	353.37	111.24	154.67	258.06	90.55	214.45	142.79	205.41	350.66	35.81	85.04	553.29	545.45	80.62	152.97	76.67	111.75	236.48	123.92	60.17	428.57	88.32	105.48
31	208.02	59.1	104.89	78.19	72.95	71.12	55.47	82.96	98.37	63.47	17.08	296.69	44.56	95.67	119.9	245.38	353.37	111.24	146.94	258.06	69.88	99.18	126.32	158.45	373.54	53.52	93.88	697.58	545.45	77	130.96	42.93	147.02	200.13	96.52	50.97	440.82	62.39	49.51
32	140.41	74.74	114.79	99.96	112.24	50.6	81.49	72.59	111.2	96.87	45.32	100.16	41.09	101.25	95.27	258.3	351.9	111.24	143.91	258.06	82.16	119.46	169.06	291.79	365.76	105.2	119.78	579.24	545.45	56.07	196.28	120.27	296.75	246.43	113.67	93.59	427.35	113.15	130.6
Table Analyzed	Rotarod %
Two-way ANOVA	Ordinary
Alpha	0.05
Source of Variation	% of total variation	P value	P value summary	Significant?
Interaction	3.899	0.6324	ns	No
Row Factor	4.977	0.0039	**	Yes
Column Factor	7.313	<0.0001	****	Yes
ANOVA table	SS	DF	MS	F (DFn, DFd)	P value
Interaction	295439	30	9848	F (30, 576) = 0.8933	P=0.6324
Row Factor	377067	15	25138	F (15, 576) = 2.280	P=0.0039
Column Factor	554063	2	277031	F (2, 576) = 25.13	P<0.0001
Residual	6350137	576	11025
Data summary
Number of columns (Column Factor)	3
Number of rows (Row Factor)	16
Number of values	624
Within each row, compare columns (simple effects within rows)
Number of families	16
Number of comparisons per family	3
Alpha	0.05
Tukey's multiple comparisons test	Mean Diff.	95.00% CI of diff.	Below threshold?	Summary	Adjusted P Value
17
vehicle vs. FN1040	8.818	-87.95 to 105.6	No	ns	0.975
vehicle vs. FN58	8.418	-88.35 to 105.2	No	ns	0.9772
FN1040 vs. FN58	-0.4	-97.17 to 96.37	No	ns	>0.9999
18
vehicle vs. FN1040	-3.358	-100.1 to 93.41	No	ns	0.9963
vehicle vs. FN58	-8.037	-104.8 to 88.74	No	ns	0.9792
FN1040 vs. FN58	-4.679	-101.5 to 92.09	No	ns	0.9929
19
vehicle vs. FN1040	1.828	-94.94 to 98.60	No	ns	0.9989
vehicle vs. FN58	-7.111	-103.9 to 89.66	No	ns	0.9837
FN1040 vs. FN58	-8.939	-105.7 to 87.83	No	ns	0.9744
20
vehicle vs. FN1040	-7.288	-104.1 to 89.48	No	ns	0.9829
vehicle vs. FN58	5.196	-91.58 to 102.0	No	ns	0.9913
FN1040 vs. FN58	12.48	-84.29 to 109.3	No	ns	0.9506
21
vehicle vs. FN1040	-11.95	-108.7 to 84.83	No	ns	0.9547
vehicle vs. FN58	-50.46	-147.2 to 46.31	No	ns	0.4386
FN1040 vs. FN58	-38.52	-135.3 to 58.25	No	ns	0.6182
22
vehicle vs. FN1040	1.119	-95.65 to 97.89	No	ns	0.9996
vehicle vs. FN58	-64.06	-160.8 to 32.72	No	ns	0.266
FN1040 vs. FN58	-65.18	-161.9 to 31.60	No	ns	0.254
23
vehicle vs. FN1040	-54.68	-151.5 to 42.09	No	ns	0.3804
vehicle vs. FN58	-76.39	-173.2 to 20.39	No	ns	0.153
FN1040 vs. FN58	-21.71	-118.5 to 75.06	No	ns	0.8581
24
vehicle vs. FN1040	-89.12	-185.9 to 7.651	No	ns	0.0783
vehicle vs. FN58	-82.11	-178.9 to 14.66	No	ns	0.1146
FN1040 vs. FN58	7.013	-89.76 to 103.8	No	ns	0.9841
25
vehicle vs. FN1040	-90.13	-186.9 to 6.645	No	ns	0.074
vehicle vs. FN58	-80.78	-177.5 to 16.00	No	ns	0.1228
FN1040 vs. FN58	9.352	-87.42 to 106.1	No	ns	0.972
26
vehicle vs. FN1040	-106	-202.8 to -9.249	Yes	*	0.0277
vehicle vs. FN58	-108.2	-204.9 to -11.40	Yes	*	0.024
FN1040 vs. FN58	-2.148	-98.92 to 94.62	No	ns	0.9985
27
vehicle vs. FN1040	-63.79	-160.6 to 32.98	No	ns	0.2689
vehicle vs. FN58	-86.35	-183.1 to 10.43	No	ns	0.0914
FN1040 vs. FN58	-22.55	-119.3 to 74.22	No	ns	0.8477
28
vehicle vs. FN1040	-97.92	-194.7 to -1.144	Yes	*	0.0466
vehicle vs. FN58	-102.9	-199.7 to -6.140	Yes	*	0.034
FN1040 vs. FN58	-4.995	-101.8 to 91.78	No	ns	0.9919
29
vehicle vs. FN1040	-91.39	-188.2 to 5.378	No	ns	0.0688
vehicle vs. FN58	-103.5	-200.3 to -6.761	Yes	*	0.0327
FN1040 vs. FN58	-12.14	-108.9 to 84.63	No	ns	0.9532
30
vehicle vs. FN1040	-78.79	-175.6 to 17.98	No	ns	0.1359
vehicle vs. FN58	-106.9	-203.6 to -10.09	Yes	*	0.0262
FN1040 vs. FN58	-28.07	-124.8 to 68.70	No	ns	0.7743
31
vehicle vs. FN1040	-73.74	-170.5 to 23.04	No	ns	0.1737
vehicle vs. FN58	-106.3	-203.1 to -9.558	Yes	*	0.0272
FN1040 vs. FN58	-32.59	-129.4 to 64.18	No	ns	0.7085
32
vehicle vs. FN1040	-100.9	-197.7 to -4.143	Yes	*	0.0386
vehicle vs. FN58	-145.9	-242.7 to -49.16	Yes	**	0.0012
FN1040 vs. FN58	-45.02	-141.8 to 51.75	No	ns	0.5187
Test details	Mean 1	Mean 2	Mean Diff.	SE of diff.	N1	N2	q	DF
17
vehicle vs. FN1040	100.9	92.05	8.818	41.18	13	13	0.3028	576
vehicle vs. FN58	100.9	92.45	8.418	41.18	13	13	0.2891	576
FN1040 vs. FN58	92.05	92.45	-0.4	41.18	13	13	0.01374	576
18
vehicle vs. FN1040	92.37	95.72	-3.358	41.18	13	13	0.1153	576
vehicle vs. FN58	92.37	100.4	-8.037	41.18	13	13	0.276	576
FN1040 vs. FN58	95.72	100.4	-4.679	41.18	13	13	0.1607	576
19
vehicle vs. FN1040	100	98.21	1.828	41.18	13	13	0.06279	576
vehicle vs. FN58	100	107.2	-7.111	41.18	13	13	0.2442	576
FN1040 vs. FN58	98.21	107.2	-8.939	41.18	13	13	0.307	576
20
vehicle vs. FN1040	106.7	114	-7.288	41.18	13	13	0.2503	576
vehicle vs. FN58	106.7	101.5	5.196	41.18	13	13	0.1784	576
FN1040 vs. FN58	114	101.5	12.48	41.18	13	13	0.4287	576
21
vehicle vs. FN1040	102.5	114.5	-11.95	41.18	13	13	0.4102	576
vehicle vs. FN58	102.5	153	-50.46	41.18	13	13	1.733	576
FN1040 vs. FN58	114.5	153	-38.52	41.18	13	13	1.323	576
22
vehicle vs. FN1040	113.3	112.2	1.119	41.18	13	13	0.03843	576
vehicle vs. FN58	113.3	177.4	-64.06	41.18	13	13	2.2	576
FN1040 vs. FN58	112.2	177.4	-65.18	41.18	13	13	2.238	576
23
vehicle vs. FN1040	93.99	148.7	-54.68	41.18	13	13	1.878	576
vehicle vs. FN58	93.99	170.4	-76.39	41.18	13	13	2.623	576
FN1040 vs. FN58	148.7	170.4	-21.71	41.18	13	13	0.7455	576
24
vehicle vs. FN1040	89.48	178.6	-89.12	41.18	13	13	3.06	576
vehicle vs. FN58	89.48	171.6	-82.11	41.18	13	13	2.82	576
FN1040 vs. FN58	178.6	171.6	7.013	41.18	13	13	0.2408	576
25
vehicle vs. FN1040	85.83	176	-90.13	41.18	13	13	3.095	576
vehicle vs. FN58	85.83	166.6	-80.78	41.18	13	13	2.774	576
FN1040 vs. FN58	176	166.6	9.352	41.18	13	13	0.3211	576
26
vehicle vs. FN1040	85.68	191.7	-106	41.18	13	13	3.641	576
vehicle vs. FN58	85.68	193.9	-108.2	41.18	13	13	3.714	576
FN1040 vs. FN58	191.7	193.9	-2.148	41.18	13	13	0.07378	576
27
vehicle vs. FN1040	117.2	181	-63.79	41.18	13	13	2.191	576
vehicle vs. FN58	117.2	203.5	-86.35	41.18	13	13	2.965	576
FN1040 vs. FN58	181	203.5	-22.55	41.18	13	13	0.7745	576
28
vehicle vs. FN1040	82.19	180.1	-97.92	41.18	13	13	3.362	576
vehicle vs. FN58	82.19	185.1	-102.9	41.18	13	13	3.534	576
FN1040 vs. FN58	180.1	185.1	-4.995	41.18	13	13	0.1715	576
29
vehicle vs. FN1040	92.26	183.7	-91.39	41.18	13	13	3.138	576
vehicle vs. FN58	92.26	195.8	-103.5	41.18	13	13	3.555	576
FN1040 vs. FN58	183.7	195.8	-12.14	41.18	13	13	0.4169	576
30
vehicle vs. FN1040	96.88	175.7	-78.79	41.18	13	13	2.706	576
vehicle vs. FN58	96.88	203.7	-106.9	41.18	13	13	3.67	576
FN1040 vs. FN58	175.7	203.7	-28.07	41.18	13	13	0.964	576
31
vehicle vs. FN1040	96.37	170.1	-73.74	41.18	13	13	2.532	576
vehicle vs. FN58	96.37	202.7	-106.3	41.18	13	13	3.651	576
FN1040 vs. FN58	170.1	202.7	-32.59	41.18	13	13	1.119	576
32
vehicle vs. FN1040	87.8	188.7	-100.9	41.18	13	13	3.465	576
vehicle vs. FN58	87.8	233.7	-145.9	41.18	13	13	5.011	576
FN1040 vs. FN58	188.7	233.7	-45.02	41.18	13	13	1.546	576

## Sheet: Fig 4C
Source data for Fig 4C
	vehicle													FN1040													FN58
17	97.57	99.18	101.28	99.01	99.75	99.68	100	99.1	99.81	97.83	101.19	96.37	97.04	97.42	97.22	97.28	97.87	98.74	98.71	100.09	98.43	98.69	99.73	99.35	96.3	98.43	101.27	100.09	105.15	103.76	105.2	98.54	101.05	100.14	100.46	98.87	104.3	99.5	97.28
18	101.39	101.36	100.6	99.01	98.45	100.65	100.33	100.08	100.19	100.59	94.06	99.15	99.34	100.37	98.42	99.46	99.42	100.9	101.12	99.72	98.98	100.33	100.45	100.09	105.59	100.31	100	98.02	101.82	101.92	103.34	101.46	99.12	101.26	100.46	99.57	102.58	98.84	101.36
19	102.78	101.73	99.57	100	101.39	100.65	100	101.39	98.67	100.59	96.77	100.69	101.32	100.37	101.43	101.63	101.35	100.54	100.09	100.09	101.7	102.61	101.18	101.58	99.74	98.43	100	99.4	101.21	100.08	98.06	100.81	100.08	98.19	99	100.95	104.65	99.5	101.36
20	98.26	97.73	98.55	101.97	100.41	99.03	99.67	99.43	101.33	100.99	107.98	103.78	102.3	101.84	102.93	101.63	101.35	99.82	100.09	100.09	100.89	98.37	98.64	98.98	98.37	102.82	98.73	102.49	91.82	94.24	93.41	99.19	99.76	100.42	100.09	100.61	88.47	102.16	100
21	98.26	102.45	106.05	97.37	104.33	102.27	102.61	104.32	109.3	107.69	110.02	100.08	103.62	96.54	98.42	99.46	106.77	103.05	100.77	107.48	96.25	106.21	108.79	106.05	101.12	103.45	98.41	98.71	95.76	101.61	98.37	100.81	93.97	94.56	106.67	100.95	99.48	104.81	103.74
22	98.61	110.81	112.19	101.64	106.62	106.82	106.51	108.88	110.44	111.24	113.07	102.86	106.25	101.25	100.23	104.43	97.1	109.87	106.96	112.65	99.52	108.17	107.71	107.53	105.93	100.63	102.55	103.18	96.36	101.3	100.23	107.94	99.44	98.47	110.32	107.55	104.65	108.79	105.44
23	103.47	114.08	113.21	106.58	107.28	105.52	100.98	108.56	112.33	115.19	112.05	106.25	110.86	103.31	95.42	104.74	96.32	111.67	109.37	114.5	102.79	107.84	111.33	110.51	110.06	105.96	102.87	103.53	97.88	100.08	98.99	107.62	101.05	99.86	110.32	109.97	109.47	108.13	105.44
24	103.82	113.35	112.53	104.93	104.99	105.84	106.84	107.58	113.85	116.77	113.75	105.95	109.54	104.78	94.82	103.5	107.54	111.67	111.78	113.39	102.25	107.52	112.42	110.51	108.68	108.15	103.5	104.9	95.15	100.69	101.47	105.67	102.01	100.42	111.78	112.06	108.43	109.78	104.42
25	103.47	111.17	112.87	105.92	104.99	104.55	108.47	108.88	115.37	116.37	115.11	110.58	107.57	105.67	97.22	106.6	114.89	113.46	112.12	114.5	103.34	108.5	113.87	116.84	112.12	110.66	103.5	105.59	95.15	103.76	99.92	107.29	102.65	102.09	110.68	109.97	103.27	100.5	102.04
26	103.13	111.53	113.9	106.91	104.99	103.9	105.54	109.86	115.75	115.98	114.77	111.81	108.55	105.96	96.62	103.19	114.89	114.9	111.78	116.71	105.25	109.8	114.96	115.35	111.78	112.85	105.73	106.96	94.24	101	101.47	106.65	103.3	101.81	110.68	111.36	107.4	100.5	103.74
27	103.82	109.72	114.24	108.22	104.01	107.79	109.77	110.84	116.89	119.13	112.73	113.05	108.88	106.55	99.62	106.92	109.48	112.75	113.84	120.41	105.79	112.42	117.14	117.21	113.16	112.54	104.46	107.65	95.45	102.23	103.34	108.59	103.62	100.7	113.24	104.77	92.94	100.17	90.48
28	104.17	108.99	116.62	110.2	99.1	106.82	108.79	113.45	120.3	119.13	113.41	114.59	110.53	106.25	94.22	93.24	102.51	114.9	114.53	119.67	111.79	111.11	118.59	117.58	113.16	117.55	107.96	106.28	99.09	104.07	102.09	110.21	104.91	104.6	112.51	106.5	97.42	102.82	94.22
29	106.25	110.81	118.33	107.89	99.1	106.82	113.03	115.08	121.44	116.37	114.43	114.29	112.17	104.78	92.42	102.25	112.19	114.9	116.6	119.3	113.43	112.09	114.96	120.19	111.78	117.24	104.78	109.37	90.61	105.6	103.65	109.24	102.98	94.56	111.05	93.32	99.48	101.49	102.38
30	105.9	111.9	117.99	109.21	99.43	112.01	111.07	114.43	119.17	117.55	113.75	115.52	113.16	104.19	93.62	101.94	105.61	116.34	117.97	120.78	116.43	112.09	116.41	120.93	112.47	119.75	106.05	104.56	91.82	104.99	100.54	82.98	100.08	96.51	116.89	96.44	101.2	99.83	104.42
31	106.25	111.17	116.97	110.86	99.1	111.36	113.03	113.12	119.17	119.92	115.11	116.76	113.82	104.19	96.02	102.25	107.16	115.62	119.35	117.08	116.97	109.8	117.14	119.81	113.16	117.55	106.05	107.31	86.06	98.85	97.13	90.11	99.12	82.85	113.24	92.63	91.57	100.17	93.2
32	103.47	116.26	119.35	109.87	97.79	111.69	112.05	114.43	119.92	118.34	116.81	116.76	113.49	105.08	93.62	92.31	106.38	112.75	116.94	117.45	118.06	114.38	115.68	119.07	114.19	117.55	107.96	108.68	83.03	89.33	98.37	93.68	95.25	81.45	124.2	98.87	93.29	103.48	99.32
Table Analyzed	body weight
Two-way ANOVA	Ordinary
Alpha	0.05
Source of Variation	% of total variation	P value	P value summary	Significant?
Interaction	11.1	<0.0001	****	Yes
Row Factor	22.84	<0.0001	****	Yes
Column Factor	14.25	<0.0001	****	Yes
ANOVA table	SS	DF	MS	F (DFn, DFd)	P value
Interaction	3580	30	119.3	F (30, 576) = 4.113	P<0.0001
Row Factor	7369	15	491.2	F (15, 576) = 16.93	P<0.0001
Column Factor	4597	2	2298	F (2, 576) = 79.20	P<0.0001
Residual	16714	576	29.02
Data summary
Number of columns (Column Factor)	3
Number of rows (Row Factor)	16
Number of values	624
Within each row, compare columns (simple effects within rows)
Number of families	16
Number of comparisons per family	3
Alpha	0.05
Tukey's multiple comparisons test	Mean Diff.	95.00% CI of diff.	Below threshold?	Summary	Adjusted P Value
17
vehicle vs. FN1040	0.7346	-4.230 to 5.699	No	ns	0.9355
vehicle vs. FN58	-2.138	-7.103 to 2.826	No	ns	0.5695
FN1040 vs. FN58	-2.873	-7.838 to 2.092	No	ns	0.3628
18
vehicle vs. FN1040	-0.7662	-5.731 to 4.199	No	ns	0.9301
vehicle vs. FN58	-1.119	-6.084 to 3.846	No	ns	0.8568
FN1040 vs. FN58	-0.3531	-5.318 to 4.612	No	ns	0.9847
19
vehicle vs. FN1040	-0.3992	-5.364 to 4.566	No	ns	0.9805
vehicle vs. FN58	0.1738	-4.791 to 5.139	No	ns	0.9963
FN1040 vs. FN58	0.5731	-4.392 to 5.538	No	ns	0.9603
20
vehicle vs. FN1040	0.4315	-4.533 to 5.396	No	ns	0.9773
vehicle vs. FN58	3.08	-1.885 to 8.045	No	ns	0.3122
FN1040 vs. FN58	2.648	-2.316 to 7.613	No	ns	0.4222
21
vehicle vs. FN1040	1.078	-3.887 to 6.042	No	ns	0.8665
vehicle vs. FN58	3.886	-1.079 to 8.851	No	ns	0.1578
FN1040 vs. FN58	2.808	-2.156 to 7.773	No	ns	0.3795
22
vehicle vs. FN1040	2.612	-2.352 to 7.577	No	ns	0.4322
vehicle vs. FN58	3.825	-1.140 to 8.789	No	ns	0.1671
FN1040 vs. FN58	1.212	-3.752 to 6.177	No	ns	0.8342
23
vehicle vs. FN1040	2.503	-2.462 to 7.468	No	ns	0.4628
vehicle vs. FN58	4.704	-0.2609 to 9.669	No	ns	0.0677
FN1040 vs. FN58	2.201	-2.764 to 7.166	No	ns	0.5509
24
vehicle vs. FN1040	1.748	-3.216 to 6.713	No	ns	0.6861
vehicle vs. FN58	4.574	-0.3909 to 9.539	No	ns	0.0782
FN1040 vs. FN58	2.825	-2.139 to 7.790	No	ns	0.3751
25
vehicle vs. FN1040	-0.3438	-5.309 to 4.621	No	ns	0.9855
vehicle vs. FN58	6.07	1.105 to 11.03	Yes	*	0.0117
FN1040 vs. FN58	6.414	1.449 to 11.38	Yes	**	0.0071
26
vehicle vs. FN1040	-0.5708	-5.536 to 4.394	No	ns	0.9606
vehicle vs. FN58	5.522	0.5568 to 10.49	Yes	*	0.0249
FN1040 vs. FN58	6.092	1.128 to 11.06	Yes	*	0.0114
27
vehicle vs. FN1040	-0.6723	-5.637 to 4.292	No	ns	0.9457
vehicle vs. FN58	8.573	3.608 to 13.54	Yes	***	0.0002
FN1040 vs. FN58	9.245	4.281 to 14.21	Yes	****	<0.0001
28
vehicle vs. FN1040	0.8462	-4.119 to 5.811	No	ns	0.9154
vehicle vs. FN58	7.186	2.221 to 12.15	Yes	**	0.0021
FN1040 vs. FN58	6.34	1.375 to 11.30	Yes	**	0.0079
29
vehicle vs. FN1040	0.2985	-4.666 to 5.263	No	ns	0.9891
vehicle vs. FN58	9.808	4.843 to 14.77	Yes	****	<0.0001
FN1040 vs. FN58	9.509	4.544 to 14.47	Yes	****	<0.0001
30
vehicle vs. FN1040	0.1969	-4.768 to 5.162	No	ns	0.9952
vehicle vs. FN58	11.91	6.941 to 16.87	Yes	****	<0.0001
FN1040 vs. FN58	11.71	6.744 to 16.67	Yes	****	<0.0001
31
vehicle vs. FN1040	0.8108	-4.154 to 5.776	No	ns	0.9221
vehicle vs. FN58	16.03	11.06 to 20.99	Yes	****	<0.0001
FN1040 vs. FN58	15.22	10.25 to 20.18	Yes	****	<0.0001
32
vehicle vs. FN1040	2.059	-2.906 to 7.024	No	ns	0.5932
vehicle vs. FN58	14.87	9.906 to 19.84	Yes	****	<0.0001
FN1040 vs. FN58	12.81	7.847 to 17.78	Yes	****	<0.0001
Test details	Mean 1	Mean 2	Mean Diff.	SE of diff.	N1	N2	q	DF
17
vehicle vs. FN1040	99.06	98.33	0.7346	2.113	13	13	0.4917	576
vehicle vs. FN58	99.06	101.2	-2.138	2.113	13	13	1.431	576
FN1040 vs. FN58	98.33	101.2	-2.873	2.113	13	13	1.923	576
18
vehicle vs. FN1040	99.63	100.4	-0.7662	2.113	13	13	0.5128	576
vehicle vs. FN58	99.63	100.8	-1.119	2.113	13	13	0.7491	576
FN1040 vs. FN58	100.4	100.8	-0.3531	2.113	13	13	0.2363	576
19
vehicle vs. FN1040	100.4	100.8	-0.3992	2.113	13	13	0.2672	576
vehicle vs. FN58	100.4	100.3	0.1738	2.113	13	13	0.1164	576
FN1040 vs. FN58	100.8	100.3	0.5731	2.113	13	13	0.3836	576
20
vehicle vs. FN1040	100.9	100.4	0.4315	2.113	13	13	0.2888	576
vehicle vs. FN58	100.9	97.8	3.08	2.113	13	13	2.062	576
FN1040 vs. FN58	100.4	97.8	2.648	2.113	13	13	1.773	576
21
vehicle vs. FN1040	103.7	102.6	1.078	2.113	13	13	0.7213	576
vehicle vs. FN58	103.7	99.83	3.886	2.113	13	13	2.601	576
FN1040 vs. FN58	102.6	99.83	2.808	2.113	13	13	1.88	576
22
vehicle vs. FN1040	107.4	104.8	2.612	2.113	13	13	1.749	576
vehicle vs. FN58	107.4	103.6	3.825	2.113	13	13	2.56	576
FN1040 vs. FN58	104.8	103.6	1.212	2.113	13	13	0.8114	576
23
vehicle vs. FN1040	109	106.4	2.503	2.113	13	13	1.675	576
vehicle vs. FN58	109	104.2	4.704	2.113	13	13	3.148	576
FN1040 vs. FN58	106.4	104.2	2.201	2.113	13	13	1.473	576
24
vehicle vs. FN1040	109.2	107.5	1.748	2.113	13	13	1.17	576
vehicle vs. FN58	109.2	104.6	4.574	2.113	13	13	3.061	576
FN1040 vs. FN58	107.5	104.6	2.825	2.113	13	13	1.891	576
25
vehicle vs. FN1040	109.6	110	-0.3438	2.113	13	13	0.2301	576
vehicle vs. FN58	109.6	103.6	6.07	2.113	13	13	4.063	576
FN1040 vs. FN58	110	103.6	6.414	2.113	13	13	4.293	576
26
vehicle vs. FN1040	109.7	110.3	-0.5708	2.113	13	13	0.382	576
vehicle vs. FN58	109.7	104.2	5.522	2.113	13	13	3.696	576
FN1040 vs. FN58	110.3	104.2	6.092	2.113	13	13	4.078	576
27
vehicle vs. FN1040	110.7	111.4	-0.6723	2.113	13	13	0.45	576
vehicle vs. FN58	110.7	102.1	8.573	2.113	13	13	5.738	576
FN1040 vs. FN58	111.4	102.1	9.245	2.113	13	13	6.188	576
28
vehicle vs. FN1040	111.2	110.4	0.8462	2.113	13	13	0.5664	576
vehicle vs. FN58	111.2	104.1	7.186	2.113	13	13	4.81	576
FN1040 vs. FN58	110.4	104.1	6.34	2.113	13	13	4.244	576
29
vehicle vs. FN1040	112	111.7	0.2985	2.113	13	13	0.1998	576
vehicle vs. FN58	112	102.2	9.808	2.113	13	13	6.565	576
FN1040 vs. FN58	111.7	102.2	9.509	2.113	13	13	6.365	576
30
vehicle vs. FN1040	112.4	112.2	0.1969	2.113	13	13	0.1318	576
vehicle vs. FN58	112.4	100.5	11.91	2.113	13	13	7.969	576
FN1040 vs. FN58	112.2	100.5	11.71	2.113	13	13	7.837	576
31
vehicle vs. FN1040	112.8	112	0.8108	2.113	13	13	0.5427	576
vehicle vs. FN58	112.8	96.79	16.03	2.113	13	13	10.73	576
FN1040 vs. FN58	112	96.79	15.22	2.113	13	13	10.18	576
32
vehicle vs. FN1040	113.1	111	2.059	2.113	13	13	1.378	576
vehicle vs. FN58	113.1	98.22	14.87	2.113	13	13	9.954	576
FN1040 vs. FN58	111	98.22	12.81	2.113	13	13	8.575	576

## Sheet: Fig 4E
Source data for Fig 4E
C57BL6 (wt)-1	C57BL6 (wt)-2	C57BL6 (wt)-3	C57BL6 (wt)-4	C57BL6 (wt)-5	C57BL6 (wt)-6	C57BL6 (wt)-7	C57BL6 (wt)-8	C57BL6 (wt)-9	C57BL6 (wt)-10	C57BL6 (wt)-11	C57BL6 (wt)-12	Non-treatment-1	Non-treatment-2	Non-treatment-3	Non-treatment-4	Non-treatment-5	Non-treatment-6	Non-treatment-7	Non-treatment-8	Non-treatment-9	Non-treatment-10	Non-treatment-11	Non-treatment-12	Non-treatment-13	Vehicle-1	Vehicle-2	Vehicle-3	Vehicle-4	Vehicle-5	Vehicle-6	Vehicle-7	Vehicle-8	Vehicle-9	Vehicle-10	Vehicle-11	Vehicle-12	Vehicle-13	FN1040-1	FN1040-2	FN1040-3	FN1040-4	FN1040-5	FN1040-6	FN1040-7	FN1040-8	FN1040-9	FN1040-10	FN1040-11	FN1040-12
19	15	6	7	14	29	14	10	5	4	26	33	4	5	20	3	9	1	7	12	6	8	7	12	14	8	9	1	5	8	2	13	7	4	4	9	10	18	9	13	11	13	14	5	12	10	10	15	10	7
14	9	6	13	19	24	18	17	6	11	18	27	4	7	16	7	6		18	7	5	12	24	9	16	11	8	1	14	12	10	8	15	5	12	8	10	11	10	15	12	17	14	6	17	17	28	19	13	6
15	11	9	8	10			15	7	17	11	27	6	9	9	7	11	1	11	4	8	12	2	14	13	2	6	1	14	16	9	13	8	8	10	2	9	11	4	19	12	17	16	5	11	20	22	10	15	5
14	15	7	13	15	26	24	21	8	10	15	27	4	11	12	1	6	1	8	10	4	12	12	18	11	6	4	2	10	11	8	14	17	1	16	3	13	10	13	15	8	16	19	9	18	15	23	13	16	5
15	6	6	7	22	18	13	15	6	5	24	20	4	7	9	7	8	2	6	3	4	11	5	7	11	7	6	3	16	16	4	11	12	3	6	6	11	6	5	16	9	18	11	7	10	11	10	9	22	2
22	14	8	15	12	27	21	14	8	7	14	19	8	4	7	4	9	1	5	3	4	16	14	14	7	6	11	1	15	13	10	10	10	4	14	9	18	10	12	13	7	17	17	11	13	10	15	13	17	5
18	17	12	6	17	23	14	16	9	11	19	25	5	10	11	4	9	3	12	8	6	19	5	9	5	2	4	1	11	16	8	13	8	10	9	8	11	8	9	15	6	22	11	8	10	7	16	17	26	2
12	11	7	9	15	18	14	17	9	10		27	9	4	12	5	7	2	10	9	5	15	21	9	8	4	8	3	10	19	5	17	9	5	14	8	9	15	11	15	18	15	11	17	9	20	22	18	8	6
18	12	4	11	16	23	16	12	3	5	21	19	6	8	3	6	2	13	8	8	6	8	5	11	8	6	8	4	3	12	6	6	4	7	13	4	12	9	8	9	15	9	7	7	16	6	16	17	16	7
22	20	5	14	14	21	17	9	5	4	14	34	8	7	7	7	1	3	11	15	4	15	12	7	7	11	6	5	9	14	8	6	14	7	16	9	12	15	14	13	10	19	16	7	12	12	14	12	23	7
C57BL6 (wt)			Non-treatment			Vehicle			FN1040			FN58
Mean	SEM	N	Mean	SEM	N	Mean	SEM	N	Mean	SEM	N	Mean	SEM	N
16.9	1.09	10	5.8	0.611	10	6.3	1.001	10	9.5	1.025	10	8.8	2.164	10
13	1.282	10	7.2	0.757	10	7	0.699	10	14.3	0.817	10	13.6	0.98	10
7	0.715	10	10.6	1.529	10	2.2	0.467	10	10.8	1.162	10	14.2	1.073	10
10.3	1.044	10	5.1	0.657	10	10.7	1.35	10	16.3	1.106	10	16.1	1.441	10
15.4	1.077	10	6.8	1.009	10	13.7	1.001	10	13.6	1.137	10	11.6	0.67	10
23.2	1.267	9	3	1.28	9	7	0.843	10	8.2	1.133	10	2.9	0.348	10
16.8	1.234	9	9.6	1.185	10	11.1	1.14	10	12.8	0.998	10	4.1	0.722	10
14.6	1.127	10	7.9	1.233	10	10.4	1.275	10	12.8	1.583	10	8	0.856	10
6.6	0.618	10	5.2	0.416	10	5.4	0.833	10	17.6	1.875	10	12.6	1.056	10
8.4	1.318	10	12.8	1.104	10	11.4	1.293	10	14.3	1.086	10	16.6	1.431	10
18	1.667	9	10.7	2.319	10	6.6	0.846	10	16.6	1.802	10	15.1	0.948	10
25.8	1.672	10	11	1.116	10	11.5	0.833	10	5.2	0.593	10	15.7	2.314	10
			10	1.125	10	11.3	1.155	10	5.5	1.138	10	13.6	1.127	10
Table Analyzed	FN1040&FN58 Long #MN n=13
Two-way ANOVA	Ordinary
Alpha	0.05
Source of Variation	% of total variation	P value	P value summary	Significant?
Row Factor	7.372	<0.0001	****	Yes
Column Factor	15.18	<0.0001	****	Yes
ANOVA table	SS (Type III)	DF	MS	F (DFn, DFd)	P value
Row Factor	1621	12	135.1	F (12, 619) = 4.917	P<0.0001
Column Factor	3338	4	834.5	F (4, 619) = 30.37	P<0.0001
Residual	17009	619	27.48
Data summary
Number of columns (Column Factor)	5
Number of rows (Row Factor)	13
Number of values	636
Compare column means (main column effect)
Number of families	1
Number of comparisons per family	10
Alpha	0.05
Tukey's multiple comparisons test	Mean Diff.	95.00% CI of diff.	Below threshold?	Summary	Adjusted P Value
C57BL6 (wt) vs. Non-treatment	6.383	4.542 to 8.223	Yes	****	<0.0001
C57BL6 (wt) vs. Vehicle	5.719	3.883 to 7.556	Yes	****	<0.0001
C57BL6 (wt) vs. FN1040	2.419	0.5826 to 4.256	Yes	**	0.0031
C57BL6 (wt) vs. FN58	2.773	0.9365 to 4.610	Yes	***	0.0004
Non-treatment vs. Vehicle	-0.6633	-2.446 to 1.119	No	ns	0.847
Non-treatment vs. FN1040	-3.963	-5.746 to -2.181	Yes	****	<0.0001
Non-treatment vs. FN58	-3.609	-5.392 to -1.827	Yes	****	<0.0001
Vehicle vs. FN1040	-3.3	-5.079 to -1.521	Yes	****	<0.0001
Vehicle vs. FN58	-2.946	-4.725 to -1.167	Yes	****	<0.0001
FN1040 vs. FN58	0.3538	-1.425 to 2.133	No	ns	0.9826
Test details	Mean 1	Mean 2	Mean Diff.	SE of diff.	N1	N2	q	DF
C57BL6 (wt) vs. Non-treatment	14.53	8.152	6.383	0.6726	117	129	13.42	619
C57BL6 (wt) vs. Vehicle	14.53	8.815	5.719	0.6714	117	130	12.05	619
C57BL6 (wt) vs. FN1040	14.53	12.12	2.419	0.6714	117	130	5.096	619
C57BL6 (wt) vs. FN58	14.53	11.76	2.773	0.6714	117	130	5.842	619
Non-treatment vs. Vehicle	8.152	8.815	-0.6633	0.6515	129	130	1.44	619
Non-treatment vs. FN1040	8.152	12.12	-3.963	0.6515	129	130	8.604	619
Non-treatment vs. FN58	8.152	11.76	-3.609	0.6515	129	130	7.835	619
Vehicle vs. FN1040	8.815	12.12	-3.3	0.6502	130	130	7.178	619
Vehicle vs. FN58	8.815	11.76	-2.946	0.6502	130	130	6.408	619
FN1040 vs. FN58	12.12	11.76	0.3538	0.6502	130	130	0.7697	619
[truncated: 14 more columns]

## Sheet: Fig 4F
Source data for Fig 4E
C57BL6 (wt)-1	C57BL6 (wt)-2	C57BL6 (wt)-3	C57BL6 (wt)-4	C57BL6 (wt)-5	C57BL6 (wt)-6	C57BL6 (wt)-7	C57BL6 (wt)-8	C57BL6 (wt)-9	C57BL6 (wt)-10	C57BL6 (wt)-11	C57BL6 (wt)-12	Non-treatment-1	Non-treatment-2	Non-treatment-3	Non-treatment-4	Non-treatment-5	Non-treatment-6	Non-treatment-7	Non-treatment-8	Non-treatment-9	Non-treatment-10	Non-treatment-11	Non-treatment-12	Non-treatment-13	Vehicle-1	Vehicle-2	Vehicle-3	Vehicle-4	Vehicle-5	Vehicle-6	Vehicle-7	Vehicle-8	Vehicle-9	Vehicle-10	Vehicle-11	Vehicle-12	Vehicle-13	FN1040-1	FN1040-2	FN1040-3	FN1040-4	FN1040-5	FN1040-6	FN1040-7	FN1040-8	FN1040-9	FN1040-10	FN1040-11	FN1040-12
35.58	33.47	26.83	32.57	34.71	36.34	35.14	33.1	23.4	25.75	35.65	37.55	30.72	32.46	28.71	22.66	22.98	23.77	29.98	25.16	31	29.5	35.43	34.08	36	33.1	25.58	22.68	26.87	28.13	40.57	26.64	25.02	24.6	23.58	30.88	30.92	27.91	26.42	28.26	27.29	37.09	29.92	32.11	32.15	30.95	25.95	33.79	24.89	29.81
34.29	37	25.33	31.31	36.95	36.13	33.06	30.65	31.67	29.82	32.94	34.81	30.9	28.46	26.71	28.76	27.44		28.73	27.37	26.6	36.33	30.42	36.22	33.94	25.87	28.04	20.8	30.2	28.08	33.78	25.52	33.88	34.48	28.16	25.11	28.51	30.6	27.66	28.72	24.87	36.5	28.99	30.74	32.15	29.19	27.44	30.04	28.78	29.8
32.6	38.45	26.11	35.25	42.9			35.33	29	34.88	31.91	31.56	26.7	27.22	27.87	22.31	26.84	23.7	27.93	25.93	31.13	26.42	24	31.36	37	22.04	29.94	30.34	26.74	27.57	31.44	28.13	27.6	28.99	28.74	29.47	25.25	28.69	23.3	31.31	28.26	32.95	30.64	22.86	29.51	31.45	27.39	26.11	30.14	31.14
32	35.2	31.43	32.31	39.93	38.27	32.04	30.81	26.25	29.5	31.93	33.56	24.79	35.2	28.53	23.53	25.54	21.6	31.02	27.16	27.25	31.08	32.08	32.28	35.82	25.67	25.52	20.98	30.99	28.27	27.45	27.21	30.32	43.89	25.46	24.35	25.25	29.47	24.99	31.17	27.83	31.83	28.67	31.52	33.24	33.28	33.16	28.97	28.95	28
38.2	31.83	33.33	32.57	37.36	34.06	32.69	31.47	30.33	28.2	34.04	35.95	29.89	32.44	26.13	21.71	29.44	21.17	30.35	26.55	25.5	33.27	32	37	36.91	25.37	22.93	22.92	30.61	29.08	28.63	26.05	28.77	28.15	27.21	23.99	25.18	26.4	28.97	29.16	29.91	33.29	27.99	27.51	26.97	31.38	25.93	26.33	33.14	25.2
31.36	32.86	31.13	31.93	36.08	34.63	36.14	35.86	28	30	35.07	36.47	26.85	30.24	29.36	25.28	25.95	24.12	25.79	23.95	25.75	28.88	33.29	34.79	33.86	26.94	26.14	35.59	28.21	28.04	25.07	27.94	32.38	32.09	29.56	27.49	29.85	31.46	35.54	28.33	26.95	33.93	27.59	29.71	25.27	30.98	30.02	25.25	30.57	28.51
32.72	34.06	29.83	40.83	36.82	30.74	33.29	35.06	29.56	29.64	34.63	37.04	27.3	25.17	28.37	22.03	32.36	29.67	26.75	27.55	30	30.42	27.2	26	32.2	22.05	27.1	31.36	27.37	27.92	26.63	26.96	30.97	30.05	25.51	25.31	24.66	24.8	30.02	28.83	28.5	36.76	26.5	29.95	27.23	28.99	27.59	29.08	33.26	34.18
35.17	39	28.71	30.67	34.13	35.67	32.21	34.12	25.22	29.8		36.07	29.03	26.71	25.87	24.49	26.86	25.44	27.48	27.47	22	32.33	33.05	32.33	28.13	30.41	26	20.97	28.71	28.87	23.5	27.51	24.51	27.5	25.17	29.07	30.57	26.92	30.58	30.98	26.07	31.28	31.07	29.02	26.81	31.12	33.25	33.24	28.34	27.47
34.61	30.75	33.75	35.45	33.25	28	36.75	35.17	34.33	33.4	29.1	33.21	27.36	27.81	30.39	27.26	27.92	32.02	29.74	26	30	36.25	27.4	34.55	35.25	25.32	24.13	26.53	25.45	27.56	24.24	24.31	22.95	26.91	29.4	25.87	29.7	26.68	28.61	26.75	30.6	29.24	34.89	31.54	31.02	29.02	30.31	28.29	31.51	27.02
30.77	36.65	33	31.43	35.57	31.24	35.59	30.44	33.4	32.25	33.36	34.68	26.42	28.68	24.99	25.1	28.64	23.01	26.07	34.87	32.5	34.33	32.08	30.43	32.86	26.95	26.5	29.33	33.04	29.48	26.77	32.6	26.64	25.53	30.03	26.01	25.75	29.44	30.1	28.36	29	33.09	31.37	28.63	32.92	31.12	28.16	29.59	26.81	27.55
C57BL6 (wt)			Non-treatment			Vehicle			FN1040			FN58
Mean	SEM	N	Mean	SEM	N	Mean	SEM	N	Mean	SEM	N	Mean	SEM	N
33.7	0.717	10	28	0.643	10	26.4	1.067	10	28.6	1.071	10	34.7	1.153	10
34.9	0.885	10	29.4	0.982	10	26.2	0.616	10	29.2	0.474	10	35.6	0.902	10
30	0.978	10	27.7	0.541	10	26.2	1.662	10	27.9	0.546	10	30.1	0.562	10
33.4	0.962	10	24.3	0.741	10	28.8	0.742	10	33.6	0.81	10	32.8	0.6	10
36.8	0.904	10	27.4	0.791	10	28.3	0.203	10	29.8	0.758	10	33.5	1.304	10
33.9	1.09	9	24.9	1.21	9	28.8	1.646	10	29.4	0.854	10	24.2	0.535	10
34.1	0.601	9	28.4	0.588	10	27.3	0.695	10	29.7	0.932	10	30.1	1.241	10
33.2	0.688	10	27.2	0.927	10	28.3	1.136	10	30.8	0.424	10	29.8	0.798	10
29.1	1.111	10	28.2	1.036	10	30.2	1.783	10	28.9	0.847	10	29.9	0.425	10
30.3	0.824	10	31.9	1.024	10	27.3	0.705	10	29.1	0.897	10	32.6	0.748	10
33.2	0.671	9	30.7	1.097	10	26.8	0.744	10	29.6	0.84	10	33	1.041	10
35.1	0.597	10	32.9	1.013	10	27.6	0.81	10	28.9	0.793	10	32.2	0.72	10
			34.2	0.85	10	28.2	0.655	10	27.1	1.139	10	31.5	0.674	10
Table Analyzed	FN1040&FN58 Long Size n=13
Two-way ANOVA	Ordinary
Alpha	0.05
Source of Variation	% of total variation	P value	P value summary	Significant?
Row Factor	5.963	<0.0001	****	Yes
Column Factor	23.45	<0.0001	****	Yes
ANOVA table	SS (Type III)	DF	MS	F (DFn, DFd)	P value
Row Factor	596.9	12	49.74	F (12, 619) = 4.342	P<0.0001
Column Factor	2347	4	586.8	F (4, 619) = 51.22	P<0.0001
Residual	7091	619	11.46
Data summary
Number of columns (Column Factor)	5
Number of rows (Row Factor)	13
Number of values	636
Compare column means (main column effect)
Number of families	1
Number of comparisons per family	10
Alpha	0.05
Tukey's multiple comparisons test	Mean Diff.	95.00% CI of diff.	Below threshold?	Summary	Adjusted P Value
C57BL6 (wt) vs. Non-treatment	4.308	3.120 to 5.496	Yes	****	<0.0001
C57BL6 (wt) vs. Vehicle	5.463	4.277 to 6.648	Yes	****	<0.0001
C57BL6 (wt) vs. FN1040	3.755	2.569 to 4.941	Yes	****	<0.0001
C57BL6 (wt) vs. FN58	1.647	0.4612 to 2.833	Yes	**	0.0015
Non-treatment vs. Vehicle	1.154	0.003459 to 2.305	Yes	*	0.0489
Non-treatment vs. FN1040	-0.5534	-1.704 to 0.5974	No	ns	0.6816
Non-treatment vs. FN58	-2.661	-3.812 to -1.510	Yes	****	<0.0001
Vehicle vs. FN1040	-1.708	-2.856 to -0.5592	Yes	***	0.0005
Vehicle vs. FN58	-3.815	-4.964 to -2.667	Yes	****	<0.0001
FN1040 vs. FN58	-2.108	-3.256 to -0.9592	Yes	****	<0.0001
Test details	Mean 1	Mean 2	Mean Diff.	SE of diff.	N1	N2	q	DF
C57BL6 (wt) vs. Non-treatment	33.19	28.88	4.308	0.4343	117	129	14.03	619
C57BL6 (wt) vs. Vehicle	33.19	27.72	5.463	0.4335	117	130	17.82	619
C57BL6 (wt) vs. FN1040	33.19	29.43	3.755	0.4335	117	130	12.25	619
C57BL6 (wt) vs. FN58	33.19	31.54	1.647	0.4335	117	130	5.374	619
Non-treatment vs. Vehicle	28.88	27.72	1.154	0.4206	129	130	3.881	619
Non-treatment vs. FN1040	28.88	29.43	-0.5534	0.4206	129	130	1.861	619
Non-treatment vs. FN58	28.88	31.54	-2.661	0.4206	129	130	8.947	619
Vehicle vs. FN1040	27.72	29.43	-1.708	0.4198	130	130	5.753	619
Vehicle vs. FN58	27.72	31.54	-3.815	0.4198	130	130	12.85	619
FN1040 vs. FN58	29.43	31.54	-2.108	0.4198	130	130	7.1	619
[truncated: 14 more columns]

## Sheet: Fig 4G
Source data for Fig 4E
	Nuc													Nuc/Cyto													Cyto													Absent
C57BL6 (wt) (n=12)	82.84	92.31	71.43	86.41	91.56	88.52	88.08	88.36	68.18	79.76	91.36	87.21		1.78	0	0	0.97	0	0	0.66	0	0	0	0	1.16		0	0	1.43	1.94	0	0	0	0	3.03	0	0	0		15.38	7.69	27.14	10.68	8.44	11.48	11.26	11.64	28.79	20.24
Non-treatment (n=13)	8.62	0	0	0	0	0	0	0	0	0	14.02	5.45	5	29.31	2.78	12.15	5.88	10.29	11.11	5.21	17.72	28.85	29.69	36.45	48.18	55	48.28	59.72	57.94	76.47	61.76	55.56	71.88	74.68	65.38	67.97	46.73	43.64	39	13.79	37.5	29.91	17.65	27.94	33.33	22.92	7.59	5.77	2.34
Vehicle (n=13)	0	0	0	0	0	1.43	0	0	0	0	0	0	0	65.08	22.86	45.45	13.08	7.3	18.57	6.31	11.54	5.56	8.77	19.7	6.09	5.31	4.76	30	31.82	76.64	66.42	64.29	82.88	82.69	66.67	72.81	77.27	85.22	76.99	30.16	47.14	22.73	10.28	26.28	15.71	10.81	5.77	27.78	18.42
FN1040 (n=13)	0	0.7	0	0	0.74	0	3.13	0	1.14	0.7	3.01	1.92	3.64	42.11	51.05	62.04	48.47	55.15	46.34	39.84	24.22	26.14	20.28	23.49	19.23	23.64	26.32	37.06	31.48	44.79	40.44	46.34	49.22	66.41	69.89	72.03	69.88	55.77	61.82	31.58	11.19	6.48	6.75	3.68	7.32	7.81	9.38	2.84	6.99
FN58 (n=13)	20.45	27.94	5.63	1.86	3.48	3.45	9.76	0	10.32	6.63	7.28	2	1.47	38.64	33.82	39.44	37.89	37.39	31.03	21.95	20	53.17	65.06	58.94	51.33	63.24	36.36	33.09	54.23	58.39	56.52	62.07	68.29	76.25	36.51	28.31	33.77	45.33	35.29	4.55	5.15	0.7	1.86	2.61	3.45	0	3.75	0	0
Table Analyzed	FN1040&FN58 Long TDP
Two-way ANOVA	Ordinary
Alpha	0.05
Source of Variation	% of total variation	P value	P value summary	Significant?
Interaction	60.41	<0.0001	****	Yes
Row Factor	3.163e-08	>0.9999	ns	No
Column Factor	19.73	<0.0001	****	Yes
ANOVA table	SS (Type III)	DF	MS	F (DFn, DFd)	P value
Interaction	112945	12	9412	F (12, 236) = 64.38	P<0.0001
Row Factor	5.913e-05	4	1.478e-05	F (4, 236) = 1.011e-007	P>0.9999
Column Factor	36893	3	12298	F (3, 236) = 84.11	P<0.0001
Residual	34504	236	146.2
Data summary
Number of columns (Column Factor)	4
Number of rows (Row Factor)	5
Number of values	256
Within each column, compare rows (simple effects within columns)
Number of families	4
Number of comparisons per family	10
Alpha	0.05
Tukey's multiple comparisons test	Predicted (LS) mean diff.	95.00% CI of diff.	Below threshold?	Summary	Adjusted P Value
Nuc
C57BL6 (wt) (n=12) vs. Non-treatment (n=13)	82.12	68.82 to 95.43	Yes	****	<0.0001
C57BL6 (wt) (n=12) vs. Vehicle (n=13)	84.56	71.25 to 97.86	Yes	****	<0.0001
C57BL6 (wt) (n=12) vs. FN1040 (n=13)	83.52	70.21 to 96.82	Yes	****	<0.0001
C57BL6 (wt) (n=12) vs. FN58 (n=13)	76.96	63.65 to 90.26	Yes	****	<0.0001
Non-treatment (n=13) vs. Vehicle (n=13)	2.435	-10.60 to 15.47	No	ns	0.986
Non-treatment (n=13) vs. FN1040 (n=13)	1.393	-11.64 to 14.43	No	ns	0.9984
Non-treatment (n=13) vs. FN58 (n=13)	-5.168	-18.21 to 7.870	No	ns	0.8118
Vehicle (n=13) vs. FN1040 (n=13)	-1.042	-14.08 to 12.00	No	ns	0.9995
Vehicle (n=13) vs. FN58 (n=13)	-7.603	-20.64 to 5.434	No	ns	0.4969
FN1040 (n=13) vs. FN58 (n=13)	-6.561	-19.60 to 6.477	No	ns	0.639
Nuc/Cyto
C57BL6 (wt) (n=12) vs. Non-treatment (n=13)	-22.13	-35.43 to -8.822	Yes	****	<0.0001
C57BL6 (wt) (n=12) vs. Vehicle (n=13)	-17.74	-31.05 to -4.437	Yes	**	0.0028
C57BL6 (wt) (n=12) vs. FN1040 (n=13)	-36.7	-50.00 to -23.39	Yes	****	<0.0001
C57BL6 (wt) (n=12) vs. FN58 (n=13)	-42.07	-55.38 to -28.77	Yes	****	<0.0001
Non-treatment (n=13) vs. Vehicle (n=13)	4.385	-8.653 to 17.42	No	ns	0.8872
Non-treatment (n=13) vs. FN1040 (n=13)	-14.57	-27.61 to -1.530	Yes	*	0.0199
Non-treatment (n=13) vs. FN58 (n=13)	-19.94	-32.98 to -6.907	Yes	***	0.0004
Vehicle (n=13) vs. FN1040 (n=13)	-18.95	-31.99 to -5.915	Yes	***	0.0008
Vehicle (n=13) vs. FN58 (n=13)	-24.33	-37.37 to -11.29	Yes	****	<0.0001
FN1040 (n=13) vs. FN58 (n=13)	-5.377	-18.41 to 7.661	No	ns	0.7885
Cyto
C57BL6 (wt) (n=12) vs. Non-treatment (n=13)	-58.62	-71.93 to -45.31	Yes	****	<0.0001
C57BL6 (wt) (n=12) vs. Vehicle (n=13)	-62.43	-75.73 to -49.12	Yes	****	<0.0001
C57BL6 (wt) (n=12) vs. FN1040 (n=13)	-51.12	-64.42 to -37.81	Yes	****	<0.0001
C57BL6 (wt) (n=12) vs. FN58 (n=13)	-47.5	-60.80 to -34.19	Yes	****	<0.0001
Non-treatment (n=13) vs. Vehicle (n=13)	-3.804	-16.84 to 9.234	No	ns	0.9298
Non-treatment (n=13) vs. FN1040 (n=13)	7.505	-5.533 to 20.54	No	ns	0.5102
Non-treatment (n=13) vs. FN58 (n=13)	11.12	-1.914 to 24.16	No	ns	0.1345
Vehicle (n=13) vs. FN1040 (n=13)	11.31	-1.729 to 24.35	No	ns	0.1232
Vehicle (n=13) vs. FN58 (n=13)	14.93	1.889 to 27.96	Yes	*	0.0158
FN1040 (n=13) vs. FN58 (n=13)	3.618	-9.419 to 16.66	No	ns	0.9409
Absent
C57BL6 (wt) (n=12) vs. Non-treatment (n=13)	-1.373	-14.68 to 11.93	No	ns	0.9986
C57BL6 (wt) (n=12) vs. Vehicle (n=13)	-4.391	-17.70 to 8.915	No	ns	0.894
C57BL6 (wt) (n=12) vs. FN1040 (n=13)	4.293	-9.013 to 17.60	No	ns	0.9016
C57BL6 (wt) (n=12) vs. FN58 (n=13)	12.62	-0.6888 to 25.92	No	ns	0.0724
Non-treatment (n=13) vs. Vehicle (n=13)	-3.018	-16.06 to 10.02	No	ns	0.969
Non-treatment (n=13) vs. FN1040 (n=13)	5.665	-7.372 to 18.70	No	ns	0.7545
Non-treatment (n=13) vs. FN58 (n=13)	13.99	0.9525 to 27.03	Yes	*	0.0286
Vehicle (n=13) vs. FN1040 (n=13)	8.684	-4.354 to 21.72	No	ns	0.3582
Vehicle (n=13) vs. FN58 (n=13)	17.01	3.971 to 30.05	Yes	**	0.0037
FN1040 (n=13) vs. FN58 (n=13)	8.325	-4.713 to 21.36	No	ns	0.4024
Test details	Predicted (LS) mean 1	Predicted (LS) mean 2	Predicted (LS) mean diff.	SE of diff.	N1	N2	q	DF
Nuc
C57BL6 (wt) (n=12) vs. Non-treatment (n=13)	84.67	2.545	82.12	4.84	12	13	23.99	236
C57BL6 (wt) (n=12) vs. Vehicle (n=13)	84.67	0.11	84.56	4.84	12	13	24.71	236
C57BL6 (wt) (n=12) vs. FN1040 (n=13)	84.67	1.152	83.52	4.84	12	13	24.4	236
C57BL6 (wt) (n=12) vs. FN58 (n=13)	84.67	7.713	76.96	4.84	12	13	22.48	236
Non-treatment (n=13) vs. Vehicle (n=13)	2.545	0.11	2.435	4.743	13	13	0.7262	236
Non-treatment (n=13) vs. FN1040 (n=13)	2.545	1.152	1.393	4.743	13	13	0.4154	236
Non-treatment (n=13) vs. FN58 (n=13)	2.545	7.713	-5.168	4.743	13	13	1.541	236
Vehicle (n=13) vs. FN1040 (n=13)	0.11	1.152	-1.042	4.743	13	13	0.3108	236
Vehicle (n=13) vs. FN58 (n=13)	0.11	7.713	-7.603	4.743	13	13	2.267	236
FN1040 (n=13) vs. FN58 (n=13)	1.152	7.713	-6.561	4.743	13	13	1.956	236
Nuc/Cyto
C57BL6 (wt) (n=12) vs. Non-treatment (n=13)	0.3808	22.51	-22.13	4.84	12	13	6.465	236
C57BL6 (wt) (n=12) vs. Vehicle (n=13)	0.3808	18.12	-17.74	4.84	12	13	5.184	236
C57BL6 (wt) (n=12) vs. FN1040 (n=13)	0.3808	37.08	-36.7	4.84	12	13	10.72	236
C57BL6 (wt) (n=12) vs. FN58 (n=13)	0.3808	42.45	-42.07	4.84	12	13	12.29	236
Non-treatment (n=13) vs. Vehicle (n=13)	22.51	18.12	4.385	4.743	13	13	1.307	236
Non-treatment (n=13) vs. FN1040 (n=13)	22.51	37.08	-14.57	4.743	13	13	4.344	236
Non-treatment (n=13) vs. FN58 (n=13)	22.51	42.45	-19.94	4.743	13	13	5.947	236
Vehicle (n=13) vs. FN1040 (n=13)	18.12	37.08	-18.95	4.743	13	13	5.651	236
Vehicle (n=13) vs. FN58 (n=13)	18.12	42.45	-24.33	4.743	13	13	7.255	236
FN1040 (n=13) vs. FN58 (n=13)	37.08	42.45	-5.377	4.743	13	13	1.603	236
Cyto
C57BL6 (wt) (n=12) vs. Non-treatment (n=13)	0.5333	59.15	-58.62	4.84	12	13	17.13	236
C57BL6 (wt) (n=12) vs. Vehicle (n=13)	0.5333	62.96	-62.43	4.84	12	13	18.24	236
C57BL6 (wt) (n=12) vs. FN1040 (n=13)	0.5333	51.65	-51.12	4.84	12	13	14.93	236
C57BL6 (wt) (n=12) vs. FN58 (n=13)	0.5333	48.03	-47.5	4.84	12	13	13.88	236
Non-treatment (n=13) vs. Vehicle (n=13)	59.15	62.96	-3.804	4.743	13	13	1.134	236
Non-treatment (n=13) vs. FN1040 (n=13)	59.15	51.65	7.505	4.743	13	13	2.238	236
Non-treatment (n=13) vs. FN58 (n=13)	59.15	48.03	11.12	4.743	13	13	3.317	236
Vehicle (n=13) vs. FN1040 (n=13)	62.96	51.65	11.31	4.743	13	13	3.372	236
Vehicle (n=13) vs. FN58 (n=13)	62.96	48.03	14.93	4.743	13	13	4.451	236
FN1040 (n=13) vs. FN58 (n=13)	51.65	48.03	3.618	4.743	13	13	1.079	236
Absent
C57BL6 (wt) (n=12) vs. Non-treatment (n=13)	14.42	15.79	-1.373	4.84	12	13	0.401	236
C57BL6 (wt) (n=12) vs. Vehicle (n=13)	14.42	18.81	-4.391	4.84	12	13	1.283	236
C57BL6 (wt) (n=12) vs. FN1040 (n=13)	14.42	10.12	4.293	4.84	12	13	1.254	236
C57BL6 (wt) (n=12) vs. FN58 (n=13)	14.42	1.8	12.62	4.84	12	13	3.686	236
Non-treatment (n=13) vs. Vehicle (n=13)	15.79	18.81	-3.018	4.743	13	13	0.9001	236
Non-treatment (n=13) vs. FN1040 (n=13)	15.79	10.12	5.665	4.743	13	13	1.689	236
Non-treatment (n=13) vs. FN58 (n=13)	15.79	1.8	13.99	4.743	13	13	4.172	236
Vehicle (n=13) vs. FN1040 (n=13)	18.81	10.12	8.684	4.743	13	13	2.589	236
Vehicle (n=13) vs. FN58 (n=13)	18.81	1.8	17.01	4.743	13	13	5.072	236
FN1040 (n=13) vs. FN58 (n=13)	10.12	1.8	8.325	4.743	13	13	2.482	236
[truncated: 3 more columns]
