# Supplementary material for: Testing of the therapeutic efficacy and safety of AMPA receptor RNA aptamers in an ALS mouse model
Source: Life Sci Alliance. 2022 Jan 12;5(4):e202101193. doi: 10.26508/lsa.202101193 (PMC8761490; doi:10.26508/lsa.202101193)
Supplement: Supplementary file 12 [file LSA-2021-01193_TableS10.xlsx]

## Sheet: Fig S4C
Table S10. Statistical analysis of Fig S4C (TDP-43 localization)
Two-way ANOVA (ANOVA results)
Table Analyzed	FN1040&FN58 long TDP AH
Two-way ANOVA	Ordinary
Alpha	0.05
Source of Variation	% of total variation	P value	P value summary	Significant?
Interaction	47.92	<0.0001	****	Yes
Row Factor	1.398e-09	>0.9999	ns	No
Column Factor	16.33	<0.0001	****	Yes
ANOVA table	SS (Type III)	DF	MS	F (DFn, DFd)	P value
Interaction	1122621	12	93552	F (12, 2524) = 294.1	P<0.0001
Row Factor	3.275e-05	4	8.186e-06	F (4, 2524) = 2.574e-008	P>0.9999
Column Factor	382636	3	127545	F (3, 2524) = 401.0	P<0.0001
Residual	802744	2524	318
Data summary
Number of columns (Column Factor)	4
Number of rows (Row Factor)	5
Number of values	2544
Two-way ANOVA (Multiple comparisons)
Within each column, compare rows (simple effects within columns)
Number of families	4
Number of comparisons per family	10
Alpha	0.05
Tukey's multiple comparisons test	Predicted (LS) mean diff.	95.00% CI of diff.	Below threshold?	Summary	Adjusted P Value
Nuc
C57BL6 (wt) (n=117) vs. Non-treatment (n=129)	82.92	76.71 to 89.14	Yes	****	<0.0001
C57BL6 (wt) (n=117) vs. Vehicle (n=130)	85.09	78.88 to 91.29	Yes	****	<0.0001
C57BL6 (wt) (n=117) vs. FN1040 (n=130)	84.19	77.99 to 90.39	Yes	****	<0.0001
C57BL6 (wt) (n=117) vs. FN58 (n=130)	77.62	71.42 to 83.82	Yes	****	<0.0001
Non-treatment (n=129) vs. Vehicle (n=130)	2.166	-3.884 to 8.216	No	ns	0.8655
Non-treatment (n=129) vs. FN1040 (n=130)	1.268	-4.782 to 7.318	No	ns	0.9791
Non-treatment (n=129) vs. FN58 (n=130)	-5.3	-11.35 to 0.7496	No	ns	0.1179
Vehicle (n=130) vs. FN1040 (n=130)	-0.898	-6.936 to 5.140	No	ns	0.9943
Vehicle (n=130) vs. FN58 (n=130)	-7.467	-13.50 to -1.428	Yes	**	0.0067
FN1040 (n=130) vs. FN58 (n=130)	-6.569	-12.61 to -0.5305	Yes	*	0.0251
Nuc/Cyto
C57BL6 (wt) (n=117) vs. Non-treatment (n=129)	-21.67	-27.88 to -15.45	Yes	****	<0.0001
C57BL6 (wt) (n=117) vs. Vehicle (n=130)	-17.48	-23.68 to -11.27	Yes	****	<0.0001
C57BL6 (wt) (n=117) vs. FN1040 (n=130)	-35.29	-41.49 to -29.08	Yes	****	<0.0001
C57BL6 (wt) (n=117) vs. FN58 (n=130)	-41.97	-48.17 to -35.76	Yes	****	<0.0001
Non-treatment (n=129) vs. Vehicle (n=130)	4.191	-1.859 to 10.24	No	ns	0.3223
Non-treatment (n=129) vs. FN1040 (n=130)	-13.62	-19.67 to -7.569	Yes	****	<0.0001
Non-treatment (n=129) vs. FN58 (n=130)	-20.3	-26.35 to -14.25	Yes	****	<0.0001
Vehicle (n=130) vs. FN1040 (n=130)	-17.81	-23.85 to -11.77	Yes	****	<0.0001
Vehicle (n=130) vs. FN58 (n=130)	-24.49	-30.53 to -18.45	Yes	****	<0.0001
FN1040 (n=130) vs. FN58 (n=130)	-6.68	-12.72 to -0.6414	Yes	*	0.0215
Cyto
C57BL6 (wt) (n=117) vs. Non-treatment (n=129)	-60.05	-66.26 to -53.83	Yes	****	<0.0001
C57BL6 (wt) (n=117) vs. Vehicle (n=130)	-62.97	-69.17 to -56.76	Yes	****	<0.0001
C57BL6 (wt) (n=117) vs. FN1040 (n=130)	-52.21	-58.41 to -46.00	Yes	****	<0.0001
C57BL6 (wt) (n=117) vs. FN58 (n=130)	-47.86	-54.06 to -41.65	Yes	****	<0.0001
Non-treatment (n=129) vs. Vehicle (n=130)	-2.919	-8.969 to 3.131	No	ns	0.6805
Non-treatment (n=129) vs. FN1040 (n=130)	7.841	1.791 to 13.89	Yes	**	0.0038
Non-treatment (n=129) vs. FN58 (n=130)	12.19	6.139 to 18.24	Yes	****	<0.0001
Vehicle (n=130) vs. FN1040 (n=130)	10.76	4.722 to 16.80	Yes	****	<0.0001
Vehicle (n=130) vs. FN58 (n=130)	15.11	9.070 to 21.15	Yes	****	<0.0001
FN1040 (n=130) vs. FN58 (n=130)	4.348	-1.690 to 10.39	No	ns	0.2832
Absent
C57BL6 (wt) (n=117) vs. Non-treatment (n=129)	-1.206	-7.421 to 5.009	No	ns	0.9843
C57BL6 (wt) (n=117) vs. Vehicle (n=130)	-4.645	-10.85 to 1.559	No	ns	0.2454
C57BL6 (wt) (n=117) vs. FN1040 (n=130)	3.304	-2.899 to 9.508	No	ns	0.5926
C57BL6 (wt) (n=117) vs. FN58 (n=130)	12.2	6.001 to 18.41	Yes	****	<0.0001
Non-treatment (n=129) vs. Vehicle (n=130)	-3.439	-9.488 to 2.611	No	ns	0.5289
Non-treatment (n=129) vs. FN1040 (n=130)	4.511	-1.539 to 10.56	No	ns	0.2494
Non-treatment (n=129) vs. FN58 (n=130)	13.41	7.361 to 19.46	Yes	****	<0.0001
Vehicle (n=130) vs. FN1040 (n=130)	7.949	1.911 to 13.99	Yes	**	0.0031
Vehicle (n=130) vs. FN58 (n=130)	16.85	10.81 to 22.89	Yes	****	<0.0001
FN1040 (n=130) vs. FN58 (n=130)	8.9	2.862 to 14.94	Yes	***	0.0006
Test details	Predicted (LS) mean 1	Predicted (LS) mean 2	Predicted (LS) mean diff.	SE of diff.	N1	N2	q	DF
Nuc
C57BL6 (wt) (n=117) vs. Non-treatment (n=129)	85.18	2.262	82.92	2.277	117	129	51.51	2524
C57BL6 (wt) (n=117) vs. Vehicle (n=130)	85.18	0.09615	85.09	2.273	117	130	52.95	2524
C57BL6 (wt) (n=117) vs. FN1040 (n=130)	85.18	0.9942	84.19	2.273	117	130	52.39	2524
C57BL6 (wt) (n=117) vs. FN58 (n=130)	85.18	7.563	77.62	2.273	117	130	48.3	2524
Non-treatment (n=129) vs. Vehicle (n=130)	2.262	0.09615	2.166	2.216	129	130	1.382	2524
Non-treatment (n=129) vs. FN1040 (n=130)	2.262	0.9942	1.268	2.216	129	130	0.8093	2524
Non-treatment (n=129) vs. FN58 (n=130)	2.262	7.563	-5.3	2.216	129	130	3.382	2524
Vehicle (n=130) vs. FN1040 (n=130)	0.09615	0.9942	-0.898	2.212	130	130	0.5741	2524
Vehicle (n=130) vs. FN58 (n=130)	0.09615	7.563	-7.467	2.212	130	130	4.774	2524
FN1040 (n=130) vs. FN58 (n=130)	0.9942	7.563	-6.569	2.212	130	130	4.2	2524
Nuc/Cyto
C57BL6 (wt) (n=117) vs. Non-treatment (n=129)	0.3834	22.05	-21.67	2.277	117	129	13.46	2524
C57BL6 (wt) (n=117) vs. Vehicle (n=130)	0.3834	17.86	-17.48	2.273	117	130	10.88	2524
C57BL6 (wt) (n=117) vs. FN1040 (n=130)	0.3834	35.67	-35.29	2.273	117	130	21.96	2524
C57BL6 (wt) (n=117) vs. FN58 (n=130)	0.3834	42.35	-41.97	2.273	117	130	26.12	2524
Non-treatment (n=129) vs. Vehicle (n=130)	22.05	17.86	4.191	2.216	129	130	2.674	2524
Non-treatment (n=129) vs. FN1040 (n=130)	22.05	35.67	-13.62	2.216	129	130	8.69	2524
Non-treatment (n=129) vs. FN58 (n=130)	22.05	42.35	-20.3	2.216	129	130	12.95	2524
Vehicle (n=130) vs. FN1040 (n=130)	17.86	35.67	-17.81	2.212	130	130	11.39	2524
Vehicle (n=130) vs. FN58 (n=130)	17.86	42.35	-24.49	2.212	130	130	15.66	2524
FN1040 (n=130) vs. FN58 (n=130)	35.67	42.35	-6.68	2.212	130	130	4.271	2524
Cyto
C57BL6 (wt) (n=117) vs. Non-treatment (n=129)	0.4076	60.45	-60.05	2.277	117	129	37.3	2524
C57BL6 (wt) (n=117) vs. Vehicle (n=130)	0.4076	63.37	-62.97	2.273	117	130	39.18	2524
C57BL6 (wt) (n=117) vs. FN1040 (n=130)	0.4076	52.61	-52.21	2.273	117	130	32.49	2524
C57BL6 (wt) (n=117) vs. FN58 (n=130)	0.4076	48.26	-47.86	2.273	117	130	29.78	2524
Non-treatment (n=129) vs. Vehicle (n=130)	60.45	63.37	-2.919	2.216	129	130	1.863	2524
Non-treatment (n=129) vs. FN1040 (n=130)	60.45	52.61	7.841	2.216	129	130	5.003	2524
Non-treatment (n=129) vs. FN58 (n=130)	60.45	48.26	12.19	2.216	129	130	7.778	2524
Vehicle (n=130) vs. FN1040 (n=130)	63.37	52.61	10.76	2.212	130	130	6.879	2524
Vehicle (n=130) vs. FN58 (n=130)	63.37	48.26	15.11	2.212	130	130	9.659	2524
FN1040 (n=130) vs. FN58 (n=130)	52.61	48.26	4.348	2.212	130	130	2.78	2524
Absent
C57BL6 (wt) (n=117) vs. Non-treatment (n=129)	14.03	15.23	-1.206	2.277	117	129	0.7494	2524
C57BL6 (wt) (n=117) vs. Vehicle (n=130)	14.03	18.67	-4.645	2.273	117	130	2.89	2524
C57BL6 (wt) (n=117) vs. FN1040 (n=130)	14.03	10.72	3.304	2.273	117	130	2.056	2524
C57BL6 (wt) (n=117) vs. FN58 (n=130)	14.03	1.821	12.2	2.273	117	130	7.595	2524
Non-treatment (n=129) vs. Vehicle (n=130)	15.23	18.67	-3.439	2.216	129	130	2.194	2524
Non-treatment (n=129) vs. FN1040 (n=130)	15.23	10.72	4.511	2.216	129	130	2.878	2524
Non-treatment (n=129) vs. FN58 (n=130)	15.23	1.821	13.41	2.216	129	130	8.557	2524
Vehicle (n=130) vs. FN1040 (n=130)	18.67	10.72	7.949	2.212	130	130	5.082	2524
Vehicle (n=130) vs. FN58 (n=130)	18.67	1.821	16.85	2.212	130	130	10.77	2524
FN1040 (n=130) vs. FN58 (n=130)	10.72	1.821	8.9	2.212	130	130	5.69	2524
