# Supplementary material for: Testing of the therapeutic efficacy and safety of AMPA receptor RNA aptamers in an ALS mouse model
Source: Life Sci Alliance. 2022 Jan 12;5(4):e202101193. doi: 10.26508/lsa.202101193 (PMC8761490; doi:10.26508/lsa.202101193)
Supplement: Supplementary file 13 [file LSA-2021-01193_TableS5.xlsx]

## Sheet: Fig 4B
Table S5. Statistical analysis of Fig 4B (rotarod-%)
<each week>											<vs initial value>
Two-way ANOVA (ANOVA results)											Two-way ANOVA (ANOVA results)
Table Analyzed	Rotarod %										Table Analyzed	Copy of Rotarod %
Two-way ANOVA	Ordinary										Two-way ANOVA	Ordinary
Alpha	0.05										Alpha	0.05
Source of Variation	% of total variation	P value	P value summary	Significant?							Source of Variation	% of total variation	P value	P value summary	Significant?
Interaction	3.899	0.6324	ns	No							Interaction	3.899	0.6324	ns	No
Row Factor	4.977	0.0039	**	Yes							Row Factor	4.977	0.0039	**	Yes
Column Factor	7.313	<0.0001	****	Yes							Column Factor	7.313	<0.0001	****	Yes
ANOVA table	SS	DF	MS	F (DFn, DFd)	P value						ANOVA table	SS	DF	MS	F (DFn, DFd)	P value
Interaction	295439	30	9848	F (30, 576) = 0.8933	P=0.6324						Interaction	295439	30	9848	F (30, 576) = 0.8933	P=0.6324
Row Factor	377067	15	25138	F (15, 576) = 2.280	P=0.0039						Row Factor	377067	15	25138	F (15, 576) = 2.280	P=0.0039
Column Factor	554063	2	277031	F (2, 576) = 25.13	P<0.0001						Column Factor	554063	2	277031	F (2, 576) = 25.13	P<0.0001
Residual	6350137	576	11025								Residual	6350137	576	11025
Data summary											Data summary
Number of columns (Column Factor)	3										Number of columns (Column Factor)	3
Number of rows (Row Factor)	16										Number of rows (Row Factor)	16
Number of values	624										Number of values	624
Two-way ANOVA (Multiple comparisons)											Two-way ANOVA (Multiple comparisons)
Within each row, compare columns (simple effects within rows)											Within each column, compare rows (simple effects within columns)
Number of families	16										Number of families	3
Number of comparisons per family	3										Number of comparisons per family	15
Alpha	0.05										Alpha	0.05
Tukey's multiple comparisons test	Mean Diff.	95.00% CI of diff.	Below threshold?	Summary	Adjusted P Value						Dunnett's multiple comparisons test	Mean Diff.	95.00% CI of diff.	Below threshold?	Summary	Adjusted P Value
17											vehicle
vehicle vs. FN1040	8.818	-87.95 to 105.6	No	ns	0.975						17 vs. 18	8.5	-108.4 to 125.4	No	ns	0.9997
vehicle vs. FN58	8.418	-88.35 to 105.2	No	ns	0.9772						17 vs. 19	0.8231	-116.1 to 117.7	No	ns	>0.9999
FN1040 vs. FN58	-0.4	-97.17 to 96.37	No	ns	>0.9999						17 vs. 20	-5.861	-122.7 to 111.0	No	ns	0.9998
											17 vs. 21	-1.672	-118.6 to 115.2	No	ns	>0.9999
18											17 vs. 22	-12.44	-129.3 to 104.4	No	ns	0.9996
vehicle vs. FN1040	-3.358	-100.1 to 93.41	No	ns	0.9963						17 vs. 23	6.878	-110.0 to 123.8	No	ns	0.9998
vehicle vs. FN58	-8.037	-104.8 to 88.74	No	ns	0.9792						17 vs. 24	11.39	-105.5 to 128.3	No	ns	0.9996
FN1040 vs. FN58	-4.679	-101.5 to 92.09	No	ns	0.9929						17 vs. 25	15.03	-101.9 to 131.9	No	ns	0.9995
											17 vs. 26	15.18	-101.7 to 132.1	No	ns	0.9995
19											17 vs. 27	-16.32	-133.2 to 100.6	No	ns	0.9994
vehicle vs. FN1040	1.828	-94.94 to 98.60	No	ns	0.9989						17 vs. 28	18.67	-98.22 to 135.6	No	ns	0.9994
vehicle vs. FN58	-7.111	-103.9 to 89.66	No	ns	0.9837						17 vs. 29	8.607	-108.3 to 125.5	No	ns	0.9997
FN1040 vs. FN58	-8.939	-105.7 to 87.83	No	ns	0.9744						17 vs. 30	3.982	-112.9 to 120.9	No	ns	0.9999
											17 vs. 31	4.491	-112.4 to 121.4	No	ns	0.9999
20											17 vs. 32	13.06	-103.8 to 129.9	No	ns	0.9996
vehicle vs. FN1040	-7.288	-104.1 to 89.48	No	ns	0.9829
vehicle vs. FN58	5.196	-91.58 to 102.0	No	ns	0.9913						FN1040
FN1040 vs. FN58	12.48	-84.29 to 109.3	No	ns	0.9506						17 vs. 18	-3.675	-120.6 to 113.2	No	ns	0.9999
											17 vs. 19	-6.166	-123.1 to 110.7	No	ns	0.9998
21											17 vs. 20	-21.97	-138.9 to 94.92	No	ns	0.9992
vehicle vs. FN1040	-11.95	-108.7 to 84.83	No	ns	0.9547						17 vs. 21	-22.44	-139.3 to 94.45	No	ns	0.9992
vehicle vs. FN58	-50.46	-147.2 to 46.31	No	ns	0.4386						17 vs. 22	-20.14	-137.0 to 96.75	No	ns	0.9993
FN1040 vs. FN58	-38.52	-135.3 to 58.25	No	ns	0.6182						17 vs. 23	-56.62	-173.5 to 60.27	No	ns	0.798
											17 vs. 24	-86.55	-203.4 to 30.34	No	ns	0.28
22											17 vs. 25	-83.91	-200.8 to 32.97	No	ns	0.3157
vehicle vs. FN1040	1.119	-95.65 to 97.89	No	ns	0.9996						17 vs. 26	-99.66	-216.5 to 17.23	No	ns	0.1435
vehicle vs. FN58	-64.06	-160.8 to 32.72	No	ns	0.266						17 vs. 27	-88.93	-205.8 to 27.96	No	ns	0.25
FN1040 vs. FN58	-65.18	-161.9 to 31.60	No	ns	0.254						17 vs. 28	-88.06	-205.0 to 28.83	No	ns	0.2608
											17 vs. 29	-91.61	-208.5 to 25.28	No	ns	0.2193
23											17 vs. 30	-83.63	-200.5 to 33.26	No	ns	0.3199
vehicle vs. FN1040	-54.68	-151.5 to 42.09	No	ns	0.3804						17 vs. 31	-78.06	-195.0 to 38.83	No	ns	0.4053
vehicle vs. FN58	-76.39	-173.2 to 20.39	No	ns	0.153						17 vs. 32	-96.67	-213.6 to 20.22	No	ns	0.1688
FN1040 vs. FN58	-21.71	-118.5 to 75.06	No	ns	0.8581
											FN58
24											17 vs. 18	-7.955	-124.8 to 108.9	No	ns	0.9997
vehicle vs. FN1040	-89.12	-185.9 to 7.651	No	ns	0.0783						17 vs. 19	-14.71	-131.6 to 102.2	No	ns	0.9995
vehicle vs. FN58	-82.11	-178.9 to 14.66	No	ns	0.1146						17 vs. 20	-9.082	-126.0 to 107.8	No	ns	0.9997
FN1040 vs. FN58	7.013	-89.76 to 103.8	No	ns	0.9841						17 vs. 21	-60.55	-177.4 to 56.33	No	ns	0.7275
											17 vs. 22	-84.92	-201.8 to 31.97	No	ns	0.3018
25											17 vs. 23	-77.93	-194.8 to 38.96	No	ns	0.4075
vehicle vs. FN1040	-90.13	-186.9 to 6.645	No	ns	0.074						17 vs. 24	-79.14	-196.0 to 37.75	No	ns	0.3877
vehicle vs. FN58	-80.78	-177.5 to 16.00	No	ns	0.1228						17 vs. 25	-74.16	-191.1 to 42.73	No	ns	0.4717
FN1040 vs. FN58	9.352	-87.42 to 106.1	No	ns	0.972						17 vs. 26	-101.4	-218.3 to 15.48	No	ns	0.1301
											17 vs. 27	-111.1	-228.0 to 5.802	No	ns	0.0729
26											17 vs. 28	-92.66	-209.5 to 24.23	No	ns	0.2081
vehicle vs. FN1040	-106	-202.8 to -9.249	Yes	*	0.0277						17 vs. 29	-103.3	-220.2 to 13.54	No	ns	0.1164
vehicle vs. FN58	-108.2	-204.9 to -11.40	Yes	*	0.024						17 vs. 30	-111.3	-228.2 to 5.588	No	ns	0.0719
FN1040 vs. FN58	-2.148	-98.92 to 94.62	No	ns	0.9985						17 vs. 31	-110.3	-227.1 to 6.632	No	ns	0.0767
											17 vs. 32	-141.3	-258.2 to -24.40	Yes	**	0.0081
27
vehicle vs. FN1040	-63.79	-160.6 to 32.98	No	ns	0.2689
vehicle vs. FN58	-86.35	-183.1 to 10.43	No	ns	0.0914						Test details	Mean 1	Mean 2	Mean Diff.	SE of diff.	N1	N2	q	DF
FN1040 vs. FN58	-22.55	-119.3 to 74.22	No	ns	0.8477
											vehicle
28											17 vs. 18	100.9	92.37	8.5	41.18	13	13	0.2064	576
vehicle vs. FN1040	-97.92	-194.7 to -1.144	Yes	*	0.0466						17 vs. 19	100.9	100	0.8231	41.18	13	13	0.01999	576
vehicle vs. FN58	-102.9	-199.7 to -6.140	Yes	*	0.034						17 vs. 20	100.9	106.7	-5.861	41.18	13	13	0.1423	576
FN1040 vs. FN58	-4.995	-101.8 to 91.78	No	ns	0.9919						17 vs. 21	100.9	102.5	-1.672	41.18	13	13	0.04061	576
											17 vs. 22	100.9	113.3	-12.44	41.18	13	13	0.3021	576
29											17 vs. 23	100.9	93.99	6.878	41.18	13	13	0.167	576
vehicle vs. FN1040	-91.39	-188.2 to 5.378	No	ns	0.0688						17 vs. 24	100.9	89.48	11.39	41.18	13	13	0.2765	576
vehicle vs. FN58	-103.5	-200.3 to -6.761	Yes	*	0.0327						17 vs. 25	100.9	85.83	15.03	41.18	13	13	0.365	576
FN1040 vs. FN58	-12.14	-108.9 to 84.63	No	ns	0.9532						17 vs. 26	100.9	85.68	15.18	41.18	13	13	0.3686	576
											17 vs. 27	100.9	117.2	-16.32	41.18	13	13	0.3963	576
30											17 vs. 28	100.9	82.19	18.67	41.18	13	13	0.4534	576
vehicle vs. FN1040	-78.79	-175.6 to 17.98	No	ns	0.1359						17 vs. 29	100.9	92.26	8.607	41.18	13	13	0.209	576
vehicle vs. FN58	-106.9	-203.6 to -10.09	Yes	*	0.0262						17 vs. 30	100.9	96.88	3.982	41.18	13	13	0.09668	576
FN1040 vs. FN58	-28.07	-124.8 to 68.70	No	ns	0.7743						17 vs. 31	100.9	96.37	4.491	41.18	13	13	0.109	576
											17 vs. 32	100.9	87.8	13.06	41.18	13	13	0.3171	576
31
vehicle vs. FN1040	-73.74	-170.5 to 23.04	No	ns	0.1737						FN1040
vehicle vs. FN58	-106.3	-203.1 to -9.558	Yes	*	0.0272						17 vs. 18	92.05	95.72	-3.675	41.18	13	13	0.08924	576
FN1040 vs. FN58	-32.59	-129.4 to 64.18	No	ns	0.7085						17 vs. 19	92.05	98.21	-6.166	41.18	13	13	0.1497	576
											17 vs. 20	92.05	114	-21.97	41.18	13	13	0.5334	576
32											17 vs. 21	92.05	114.5	-22.44	41.18	13	13	0.5448	576
vehicle vs. FN1040	-100.9	-197.7 to -4.143	Yes	*	0.0386						17 vs. 22	92.05	112.2	-20.14	41.18	13	13	0.4891	576
vehicle vs. FN58	-145.9	-242.7 to -49.16	Yes	**	0.0012						17 vs. 23	92.05	148.7	-56.62	41.18	13	13	1.375	576
FN1040 vs. FN58	-45.02	-141.8 to 51.75	No	ns	0.5187						17 vs. 24	92.05	178.6	-86.55	41.18	13	13	2.102	576
											17 vs. 25	92.05	176	-83.91	41.18	13	13	2.038	576
											17 vs. 26	92.05	191.7	-99.66	41.18	13	13	2.42	576
Test details	Mean 1	Mean 2	Mean Diff.	SE of diff.	N1	N2	q	DF			17 vs. 27	92.05	181	-88.93	41.18	13	13	2.159	576
											17 vs. 28	92.05	180.1	-88.06	41.18	13	13	2.138	576
17											17 vs. 29	92.05	183.7	-91.61	41.18	13	13	2.224	576
vehicle vs. FN1040	100.9	92.05	8.818	41.18	13	13	0.3028	576			17 vs. 30	92.05	175.7	-83.63	41.18	13	13	2.031	576
vehicle vs. FN58	100.9	92.45	8.418	41.18	13	13	0.2891	576			17 vs. 31	92.05	170.1	-78.06	41.18	13	13	1.896	576
FN1040 vs. FN58	92.05	92.45	-0.4	41.18	13	13	0.01374	576			17 vs. 32	92.05	188.7	-96.67	41.18	13	13	2.347	576
18											FN58
vehicle vs. FN1040	92.37	95.72	-3.358	41.18	13	13	0.1153	576			17 vs. 18	92.45	100.4	-7.955	41.18	13	13	0.1932	576
vehicle vs. FN58	92.37	100.4	-8.037	41.18	13	13	0.276	576			17 vs. 19	92.45	107.2	-14.71	41.18	13	13	0.3571	576
FN1040 vs. FN58	95.72	100.4	-4.679	41.18	13	13	0.1607	576			17 vs. 20	92.45	101.5	-9.082	41.18	13	13	0.2205	576
											17 vs. 21	92.45	153	-60.55	41.18	13	13	1.47	576
19											17 vs. 22	92.45	177.4	-84.92	41.18	13	13	2.062	576
vehicle vs. FN1040	100	98.21	1.828	41.18	13	13	0.06279	576			17 vs. 23	92.45	170.4	-77.93	41.18	13	13	1.892	576
vehicle vs. FN58	100	107.2	-7.111	41.18	13	13	0.2442	576			17 vs. 24	92.45	171.6	-79.14	41.18	13	13	1.922	576
FN1040 vs. FN58	98.21	107.2	-8.939	41.18	13	13	0.307	576			17 vs. 25	92.45	166.6	-74.16	41.18	13	13	1.801	576
											17 vs. 26	92.45	193.9	-101.4	41.18	13	13	2.462	576
20											17 vs. 27	92.45	203.5	-111.1	41.18	13	13	2.697	576
vehicle vs. FN1040	106.7	114	-7.288	41.18	13	13	0.2503	576			17 vs. 28	92.45	185.1	-92.66	41.18	13	13	2.25	576
vehicle vs. FN58	106.7	101.5	5.196	41.18	13	13	0.1784	576			17 vs. 29	92.45	195.8	-103.3	41.18	13	13	2.509	576
FN1040 vs. FN58	114	101.5	12.48	41.18	13	13	0.4287	576			17 vs. 30	92.45	203.7	-111.3	41.18	13	13	2.703	576
											17 vs. 31	92.45	202.7	-110.3	41.18	13	13	2.677	576
21											17 vs. 32	92.45	233.7	-141.3	41.18	13	13	3.431	576
vehicle vs. FN1040	102.5	114.5	-11.95	41.18	13	13	0.4102	576
vehicle vs. FN58	102.5	153	-50.46	41.18	13	13	1.733	576
FN1040 vs. FN58	114.5	153	-38.52	41.18	13	13	1.323	576
22
vehicle vs. FN1040	113.3	112.2	1.119	41.18	13	13	0.03843	576
vehicle vs. FN58	113.3	177.4	-64.06	41.18	13	13	2.2	576
FN1040 vs. FN58	112.2	177.4	-65.18	41.18	13	13	2.238	576
23
vehicle vs. FN1040	93.99	148.7	-54.68	41.18	13	13	1.878	576
vehicle vs. FN58	93.99	170.4	-76.39	41.18	13	13	2.623	576
FN1040 vs. FN58	148.7	170.4	-21.71	41.18	13	13	0.7455	576
24
vehicle vs. FN1040	89.48	178.6	-89.12	41.18	13	13	3.06	576
vehicle vs. FN58	89.48	171.6	-82.11	41.18	13	13	2.82	576
FN1040 vs. FN58	178.6	171.6	7.013	41.18	13	13	0.2408	576
25
vehicle vs. FN1040	85.83	176	-90.13	41.18	13	13	3.095	576
vehicle vs. FN58	85.83	166.6	-80.78	41.18	13	13	2.774	576
FN1040 vs. FN58	176	166.6	9.352	41.18	13	13	0.3211	576
26
vehicle vs. FN1040	85.68	191.7	-106	41.18	13	13	3.641	576
vehicle vs. FN58	85.68	193.9	-108.2	41.18	13	13	3.714	576
FN1040 vs. FN58	191.7	193.9	-2.148	41.18	13	13	0.07378	576
27
vehicle vs. FN1040	117.2	181	-63.79	41.18	13	13	2.191	576
vehicle vs. FN58	117.2	203.5	-86.35	41.18	13	13	2.965	576
FN1040 vs. FN58	181	203.5	-22.55	41.18	13	13	0.7745	576
28
vehicle vs. FN1040	82.19	180.1	-97.92	41.18	13	13	3.362	576
vehicle vs. FN58	82.19	185.1	-102.9	41.18	13	13	3.534	576
FN1040 vs. FN58	180.1	185.1	-4.995	41.18	13	13	0.1715	576
29
vehicle vs. FN1040	92.26	183.7	-91.39	41.18	13	13	3.138	576
vehicle vs. FN58	92.26	195.8	-103.5	41.18	13	13	3.555	576
FN1040 vs. FN58	183.7	195.8	-12.14	41.18	13	13	0.4169	576
30
vehicle vs. FN1040	96.88	175.7	-78.79	41.18	13	13	2.706	576
vehicle vs. FN58	96.88	203.7	-106.9	41.18	13	13	3.67	576
FN1040 vs. FN58	175.7	203.7	-28.07	41.18	13	13	0.964	576
31
vehicle vs. FN1040	96.37	170.1	-73.74	41.18	13	13	2.532	576
vehicle vs. FN58	96.37	202.7	-106.3	41.18	13	13	3.651	576
FN1040 vs. FN58	170.1	202.7	-32.59	41.18	13	13	1.119	576
32
vehicle vs. FN1040	87.8	188.7	-100.9	41.18	13	13	3.465	576
vehicle vs. FN58	87.8	233.7	-145.9	41.18	13	13	5.011	576
FN1040 vs. FN58	188.7	233.7	-45.02	41.18	13	13	1.546	576
