# Supplementary material for: Testing of the therapeutic efficacy and safety of AMPA receptor RNA aptamers in an ALS mouse model
Source: Life Sci Alliance. 2022 Jan 12;5(4):e202101193. doi: 10.26508/lsa.202101193 (PMC8761490; doi:10.26508/lsa.202101193)
Supplement: Supplementary file 14 [file LSA-2021-01193_TableS6.xlsx]

## Sheet: Fig 4C
Table S6. Statistical analysis of Fig 4C (bodyweight)
<each week>											<vs initial value>
Two-way ANOVA (ANOVA results)											Two-way ANOVA (ANOVA results)
Table Analyzed	body weight										Table Analyzed	Copy of body weight
Two-way ANOVA	Ordinary										Two-way ANOVA	Ordinary
Alpha	0.05										Alpha	0.05
Source of Variation	% of total variation	P value	P value summary	Significant?							Source of Variation	% of total variation	P value	P value summary	Significant?
Interaction	11.1	<0.0001	****	Yes							Interaction	11.1	<0.0001	****	Yes
Row Factor	22.84	<0.0001	****	Yes							Row Factor	22.84	<0.0001	****	Yes
Column Factor	14.25	<0.0001	****	Yes							Column Factor	14.25	<0.0001	****	Yes
ANOVA table	SS	DF	MS	F (DFn, DFd)	P value						ANOVA table	SS	DF	MS	F (DFn, DFd)	P value
Interaction	3580	30	119.3	F (30, 576) = 4.113	P<0.0001						Interaction	3580	30	119.3	F (30, 576) = 4.113	P<0.0001
Row Factor	7369	15	491.2	F (15, 576) = 16.93	P<0.0001						Row Factor	7369	15	491.2	F (15, 576) = 16.93	P<0.0001
Column Factor	4597	2	2298	F (2, 576) = 79.20	P<0.0001						Column Factor	4597	2	2298	F (2, 576) = 79.20	P<0.0001
Residual	16714	576	29.02								Residual	16714	576	29.02
Data summary											Data summary
Number of columns (Column Factor)	3										Number of columns (Column Factor)	3
Number of rows (Row Factor)	16										Number of rows (Row Factor)	16
Number of values	624										Number of values	624
											Two-way ANOVA (Multiple comparisons)
Two-way ANOVA (Multiple comparisons)
											Within each column, compare rows (simple effects within columns)
Within each row, compare columns (simple effects within rows)
											Number of families	3
Number of families	16										Number of comparisons per family	15
Number of comparisons per family	3										Alpha	0.05
Alpha	0.05
											Dunnett's multiple comparisons test	Mean Diff.	95.00% CI of diff.	Below threshold?	Summary	Adjusted P Value
Tukey's multiple comparisons test	Mean Diff.	95.00% CI of diff.	Below threshold?	Summary	Adjusted P Value
											vehicle
17											17 vs. 18	-0.5685	-6.565 to 5.428	No	ns	0.9996
vehicle vs. FN1040	0.7346	-4.230 to 5.699	No	ns	0.9355						17 vs. 19	-1.365	-7.361 to 4.632	No	ns	0.999
vehicle vs. FN58	-2.138	-7.103 to 2.826	No	ns	0.5695						17 vs. 20	-1.817	-7.814 to 4.180	No	ns	0.9896
FN1040 vs. FN58	-2.873	-7.838 to 2.092	No	ns	0.3628						17 vs. 21	-4.658	-10.66 to 1.338	No	ns	0.2283
											17 vs. 22	-8.318	-14.31 to -2.321	Yes	**	0.0013
18											17 vs. 23	-9.888	-15.89 to -3.892	Yes	****	<0.0001
vehicle vs. FN1040	-0.7662	-5.731 to 4.199	No	ns	0.9301						17 vs. 24	-10.15	-16.15 to -4.152	Yes	****	<0.0001
vehicle vs. FN58	-1.119	-6.084 to 3.846	No	ns	0.8568						17 vs. 25	-10.58	-16.57 to -4.581	Yes	****	<0.0001
FN1040 vs. FN58	-0.3531	-5.318 to 4.612	No	ns	0.9847						17 vs. 26	-10.68	-16.67 to -4.681	Yes	****	<0.0001
											17 vs. 27	-11.64	-17.63 to -5.640	Yes	****	<0.0001
19											17 vs. 28	-12.18	-18.17 to -6.179	Yes	****	<0.0001
vehicle vs. FN1040	-0.3992	-5.364 to 4.566	No	ns	0.9805						17 vs. 29	-12.94	-18.94 to -6.942	Yes	****	<0.0001
vehicle vs. FN58	0.1738	-4.791 to 5.139	No	ns	0.9963						17 vs. 30	-13.33	-19.33 to -7.332	Yes	****	<0.0001
FN1040 vs. FN58	0.5731	-4.392 to 5.538	No	ns	0.9603						17 vs. 31	-13.76	-19.75 to -7.759	Yes	****	<0.0001
											17 vs. 32	-14.03	-20.03 to -8.035	Yes	****	<0.0001
20
vehicle vs. FN1040	0.4315	-4.533 to 5.396	No	ns	0.9773						FN1040
vehicle vs. FN58	3.08	-1.885 to 8.045	No	ns	0.3122						17 vs. 18	-2.069	-8.066 to 3.928	No	ns	0.9778
FN1040 vs. FN58	2.648	-2.316 to 7.613	No	ns	0.4222						17 vs. 19	-2.498	-8.495 to 3.498	No	ns	0.9117
											17 vs. 20	-2.12	-8.117 to 3.877	No	ns	0.9727
21											17 vs. 21	-4.315	-10.31 to 1.681	No	ns	0.313
vehicle vs. FN1040	1.078	-3.887 to 6.042	No	ns	0.8665						17 vs. 22	-6.44	-12.44 to -0.4432	Yes	*	0.0274
vehicle vs. FN58	3.886	-1.079 to 8.851	No	ns	0.1578						17 vs. 23	-8.12	-14.12 to -2.123	Yes	**	0.0018
FN1040 vs. FN58	2.808	-2.156 to 7.773	No	ns	0.3795						17 vs. 24	-9.135	-15.13 to -3.138	Yes	***	0.0003
											17 vs. 25	-11.66	-17.65 to -5.659	Yes	****	<0.0001
22											17 vs. 26	-11.98	-17.98 to -5.986	Yes	****	<0.0001
vehicle vs. FN1040	2.612	-2.352 to 7.577	No	ns	0.4322						17 vs. 27	-13.04	-19.04 to -7.047	Yes	****	<0.0001
vehicle vs. FN58	3.825	-1.140 to 8.789	No	ns	0.1671						17 vs. 28	-12.06	-18.06 to -6.068	Yes	****	<0.0001
FN1040 vs. FN58	1.212	-3.752 to 6.177	No	ns	0.8342						17 vs. 29	-13.37	-19.37 to -7.378	Yes	****	<0.0001
											17 vs. 30	-13.87	-19.86 to -7.870	Yes	****	<0.0001
23											17 vs. 31	-13.68	-19.68 to -7.683	Yes	****	<0.0001
vehicle vs. FN1040	2.503	-2.462 to 7.468	No	ns	0.4628						17 vs. 32	-12.71	-18.70 to -6.711	Yes	****	<0.0001
vehicle vs. FN58	4.704	-0.2609 to 9.669	No	ns	0.0677
FN1040 vs. FN58	2.201	-2.764 to 7.166	No	ns	0.5509						FN58
											17 vs. 18	0.4508	-5.546 to 6.448	No	ns	0.9997
24											17 vs. 19	0.9477	-5.049 to 6.945	No	ns	0.9994
vehicle vs. FN1040	1.748	-3.216 to 6.713	No	ns	0.6861						17 vs. 20	3.402	-2.595 to 9.398	No	ns	0.6184
vehicle vs. FN58	4.574	-0.3909 to 9.539	No	ns	0.0782						17 vs. 21	1.366	-4.631 to 7.363	No	ns	0.999
FN1040 vs. FN58	2.825	-2.139 to 7.790	No	ns	0.3751						17 vs. 22	-2.355	-8.351 to 3.642	No	ns	0.9402
											17 vs. 23	-3.046	-9.043 to 2.951	No	ns	0.7492
25											17 vs. 24	-3.436	-9.433 to 2.561	No	ns	0.6054
vehicle vs. FN1040	-0.3438	-5.309 to 4.621	No	ns	0.9855						17 vs. 25	-2.369	-8.366 to 3.628	No	ns	0.9378
vehicle vs. FN58	6.07	1.105 to 11.03	Yes	*	0.0117						17 vs. 26	-3.018	-9.015 to 2.979	No	ns	0.7592
FN1040 vs. FN58	6.414	1.449 to 11.38	Yes	**	0.0071						17 vs. 27	-0.9254	-6.922 to 5.071	No	ns	0.9994
											17 vs. 28	-2.852	-8.848 to 3.145	No	ns	0.815
26											17 vs. 29	-0.9923	-6.989 to 5.005	No	ns	0.9993
vehicle vs. FN1040	-0.5708	-5.536 to 4.394	No	ns	0.9606						17 vs. 30	0.7154	-5.281 to 6.712	No	ns	0.9996
vehicle vs. FN58	5.522	0.5568 to 10.49	Yes	*	0.0249						17 vs. 31	4.409	-1.588 to 10.41	No	ns	0.2879
FN1040 vs. FN58	6.092	1.128 to 11.06	Yes	*	0.0114						17 vs. 32	2.977	-3.020 to 8.974	No	ns	0.7735
27
vehicle vs. FN1040	-0.6723	-5.637 to 4.292	No	ns	0.9457						Test details	Mean 1	Mean 2	Mean Diff.	SE of diff.	N1	N2	q	DF
vehicle vs. FN58	8.573	3.608 to 13.54	Yes	***	0.0002
FN1040 vs. FN58	9.245	4.281 to 14.21	Yes	****	<0.0001						vehicle
											17 vs. 18	99.06	99.63	-0.5685	2.113	13	13	0.269	576
28											17 vs. 19	99.06	100.4	-1.365	2.113	13	13	0.6459	576
vehicle vs. FN1040	0.8462	-4.119 to 5.811	No	ns	0.9154						17 vs. 20	99.06	100.9	-1.817	2.113	13	13	0.8599	576
vehicle vs. FN58	7.186	2.221 to 12.15	Yes	**	0.0021						17 vs. 21	99.06	103.7	-4.658	2.113	13	13	2.205	576
FN1040 vs. FN58	6.34	1.375 to 11.30	Yes	**	0.0079						17 vs. 22	99.06	107.4	-8.318	2.113	13	13	3.937	576
											17 vs. 23	99.06	109	-9.888	2.113	13	13	4.68	576
29											17 vs. 24	99.06	109.2	-10.15	2.113	13	13	4.803	576
vehicle vs. FN1040	0.2985	-4.666 to 5.263	No	ns	0.9891						17 vs. 25	99.06	109.6	-10.58	2.113	13	13	5.006	576
vehicle vs. FN58	9.808	4.843 to 14.77	Yes	****	<0.0001						17 vs. 26	99.06	109.7	-10.68	2.113	13	13	5.054	576
FN1040 vs. FN58	9.509	4.544 to 14.47	Yes	****	<0.0001						17 vs. 27	99.06	110.7	-11.64	2.113	13	13	5.508	576
											17 vs. 28	99.06	111.2	-12.18	2.113	13	13	5.763	576
30											17 vs. 29	99.06	112	-12.94	2.113	13	13	6.124	576
vehicle vs. FN1040	0.1969	-4.768 to 5.162	No	ns	0.9952						17 vs. 30	99.06	112.4	-13.33	2.113	13	13	6.309	576
vehicle vs. FN58	11.91	6.941 to 16.87	Yes	****	<0.0001						17 vs. 31	99.06	112.8	-13.76	2.113	13	13	6.511	576
FN1040 vs. FN58	11.71	6.744 to 16.67	Yes	****	<0.0001						17 vs. 32	99.06	113.1	-14.03	2.113	13	13	6.641	576
31											FN1040
vehicle vs. FN1040	0.8108	-4.154 to 5.776	No	ns	0.9221						17 vs. 18	98.33	100.4	-2.069	2.113	13	13	0.9794	576
vehicle vs. FN58	16.03	11.06 to 20.99	Yes	****	<0.0001						17 vs. 19	98.33	100.8	-2.498	2.113	13	13	1.183	576
FN1040 vs. FN58	15.22	10.25 to 20.18	Yes	****	<0.0001						17 vs. 20	98.33	100.4	-2.12	2.113	13	13	1.003	576
											17 vs. 21	98.33	102.6	-4.315	2.113	13	13	2.042	576
32											17 vs. 22	98.33	104.8	-6.44	2.113	13	13	3.048	576
vehicle vs. FN1040	2.059	-2.906 to 7.024	No	ns	0.5932						17 vs. 23	98.33	106.4	-8.12	2.113	13	13	3.843	576
vehicle vs. FN58	14.87	9.906 to 19.84	Yes	****	<0.0001						17 vs. 24	98.33	107.5	-9.135	2.113	13	13	4.323	576
FN1040 vs. FN58	12.81	7.847 to 17.78	Yes	****	<0.0001						17 vs. 25	98.33	110	-11.66	2.113	13	13	5.517	576
											17 vs. 26	98.33	110.3	-11.98	2.113	13	13	5.671	576
											17 vs. 27	98.33	111.4	-13.04	2.113	13	13	6.174	576
Test details	Mean 1	Mean 2	Mean Diff.	SE of diff.	N1	N2	q	DF			17 vs. 28	98.33	110.4	-12.06	2.113	13	13	5.71	576
											17 vs. 29	98.33	111.7	-13.37	2.113	13	13	6.33	576
17											17 vs. 30	98.33	112.2	-13.87	2.113	13	13	6.563	576
vehicle vs. FN1040	99.06	98.33	0.7346	2.113	13	13	0.4917	576			17 vs. 31	98.33	112	-13.68	2.113	13	13	6.475	576
vehicle vs. FN58	99.06	101.2	-2.138	2.113	13	13	1.431	576			17 vs. 32	98.33	111	-12.71	2.113	13	13	6.014	576
FN1040 vs. FN58	98.33	101.2	-2.873	2.113	13	13	1.923	576
											FN58
18											17 vs. 18	101.2	100.8	0.4508	2.113	13	13	0.2133	576
vehicle vs. FN1040	99.63	100.4	-0.7662	2.113	13	13	0.5128	576			17 vs. 19	101.2	100.3	0.9477	2.113	13	13	0.4485	576
vehicle vs. FN58	99.63	100.8	-1.119	2.113	13	13	0.7491	576			17 vs. 20	101.2	97.8	3.402	2.113	13	13	1.61	576
FN1040 vs. FN58	100.4	100.8	-0.3531	2.113	13	13	0.2363	576			17 vs. 21	101.2	99.83	1.366	2.113	13	13	0.6466	576
											17 vs. 22	101.2	103.6	-2.355	2.113	13	13	1.114	576
19											17 vs. 23	101.2	104.2	-3.046	2.113	13	13	1.442	576
vehicle vs. FN1040	100.4	100.8	-0.3992	2.113	13	13	0.2672	576			17 vs. 24	101.2	104.6	-3.436	2.113	13	13	1.626	576
vehicle vs. FN58	100.4	100.3	0.1738	2.113	13	13	0.1164	576			17 vs. 25	101.2	103.6	-2.369	2.113	13	13	1.121	576
FN1040 vs. FN58	100.8	100.3	0.5731	2.113	13	13	0.3836	576			17 vs. 26	101.2	104.2	-3.018	2.113	13	13	1.428	576
											17 vs. 27	101.2	102.1	-0.9254	2.113	13	13	0.438	576
20											17 vs. 28	101.2	104.1	-2.852	2.113	13	13	1.35	576
vehicle vs. FN1040	100.9	100.4	0.4315	2.113	13	13	0.2888	576			17 vs. 29	101.2	102.2	-0.9923	2.113	13	13	0.4697	576
vehicle vs. FN58	100.9	97.8	3.08	2.113	13	13	2.062	576			17 vs. 30	101.2	100.5	0.7154	2.113	13	13	0.3386	576
FN1040 vs. FN58	100.4	97.8	2.648	2.113	13	13	1.773	576			17 vs. 31	101.2	96.79	4.409	2.113	13	13	2.087	576
											17 vs. 32	101.2	98.22	2.977	2.113	13	13	1.409	576
21
vehicle vs. FN1040	103.7	102.6	1.078	2.113	13	13	0.7213	576
vehicle vs. FN58	103.7	99.83	3.886	2.113	13	13	2.601	576
FN1040 vs. FN58	102.6	99.83	2.808	2.113	13	13	1.88	576
22
vehicle vs. FN1040	107.4	104.8	2.612	2.113	13	13	1.749	576
vehicle vs. FN58	107.4	103.6	3.825	2.113	13	13	2.56	576
FN1040 vs. FN58	104.8	103.6	1.212	2.113	13	13	0.8114	576
23
vehicle vs. FN1040	109	106.4	2.503	2.113	13	13	1.675	576
vehicle vs. FN58	109	104.2	4.704	2.113	13	13	3.148	576
FN1040 vs. FN58	106.4	104.2	2.201	2.113	13	13	1.473	576
24
vehicle vs. FN1040	109.2	107.5	1.748	2.113	13	13	1.17	576
vehicle vs. FN58	109.2	104.6	4.574	2.113	13	13	3.061	576
FN1040 vs. FN58	107.5	104.6	2.825	2.113	13	13	1.891	576
25
vehicle vs. FN1040	109.6	110	-0.3438	2.113	13	13	0.2301	576
vehicle vs. FN58	109.6	103.6	6.07	2.113	13	13	4.063	576
FN1040 vs. FN58	110	103.6	6.414	2.113	13	13	4.293	576
26
vehicle vs. FN1040	109.7	110.3	-0.5708	2.113	13	13	0.382	576
vehicle vs. FN58	109.7	104.2	5.522	2.113	13	13	3.696	576
FN1040 vs. FN58	110.3	104.2	6.092	2.113	13	13	4.078	576
27
vehicle vs. FN1040	110.7	111.4	-0.6723	2.113	13	13	0.45	576
vehicle vs. FN58	110.7	102.1	8.573	2.113	13	13	5.738	576
FN1040 vs. FN58	111.4	102.1	9.245	2.113	13	13	6.188	576
28
vehicle vs. FN1040	111.2	110.4	0.8462	2.113	13	13	0.5664	576
vehicle vs. FN58	111.2	104.1	7.186	2.113	13	13	4.81	576
FN1040 vs. FN58	110.4	104.1	6.34	2.113	13	13	4.244	576
29
vehicle vs. FN1040	112	111.7	0.2985	2.113	13	13	0.1998	576
vehicle vs. FN58	112	102.2	9.808	2.113	13	13	6.565	576
FN1040 vs. FN58	111.7	102.2	9.509	2.113	13	13	6.365	576
30
vehicle vs. FN1040	112.4	112.2	0.1969	2.113	13	13	0.1318	576
vehicle vs. FN58	112.4	100.5	11.91	2.113	13	13	7.969	576
FN1040 vs. FN58	112.2	100.5	11.71	2.113	13	13	7.837	576
31
vehicle vs. FN1040	112.8	112	0.8108	2.113	13	13	0.5427	576
vehicle vs. FN58	112.8	96.79	16.03	2.113	13	13	10.73	576
FN1040 vs. FN58	112	96.79	15.22	2.113	13	13	10.18	576
32
vehicle vs. FN1040	113.1	111	2.059	2.113	13	13	1.378	576
vehicle vs. FN58	113.1	98.22	14.87	2.113	13	13	9.954	576
FN1040 vs. FN58	111	98.22	12.81	2.113	13	13	8.575	576
